# Supplementary material for: Genomic regions underlying uniformity of yearling weight in Nellore cattle evaluated under different response variables
Source: BMC Genomics. 2018 Aug 16;19:619. doi: 10.1186/s12864-018-5003-4 (PMC6097312; doi:10.1186/s12864-018-5003-4)
Supplement: Supplementary file 1 — Complete list of the genes located within 1-Mb windows harboring SNPs with strong association by trait. Gene Ontology (GO) terms and pathways of each gene were obtained using Blast2GO and Reactome. (XLSX 99 kb) [file 12864_2018_5003_MOESM1_ESM.xlsx]

## Sheet: ln_σê2
Table S1. Complete gene list and annotations in 1-Mb windows harboring SNPs showing a strong association (BF>20) with ln_σê2
Ensembl ID	Gene symbol	Gene name	Chromosome	Gene Start (bp)	Gene End (bp)	GO IDs	GO Names	Pathways IDs	Pathways Names
ENSBTAG00000011682	GLI2	GLI family zinc finger 2	2	72977209	73168370	C:GO:0016607; F:GO:0000978; P:GO:0009952; P:GO:0007411; P:GO:0060603; P:GO:0048754; P:GO:0009954; P:GO:0008589; P:GO:0042733; F:GO:0001077; P:GO:0048566; P:GO:0001701; P:GO:0001822; C:GO:0005829; P:GO:0021508; F:GO:0008270; P:GO:0090103; P:GO:0060032; P:GO:0060831; P:GO:0021983; P:GO:0060513; P:GO:0098586; F:GO:0005515; P:GO:0009913; P:GO:0071407; P:GO:0021938; P:GO:0033089; P:GO:0021775; P:GO:00…	C:nuclear speck; F:RNA polymerase II core promoter proximal region sequence-specific DNA binding; P:anterior/posterior pattern specification; P:axon guidance; P:mammary gland duct morphogenesis; P:branching morphogenesis of an epithelial tube; P:proximal/distal pattern formation; P:regulation of smoothened signaling pathway; P:embryonic digit morphogenesis; F:transcriptional activator activity, R…	R-BTA-5632684; R-BTA-5610787; R-BTA-5358351	Hedgehog on state; Hedgehog off state; Signaling by Hedgehog
ENSBTAG00000007765	TFCP2L1	Transcription factor CP2 like 1	2	73379885	73441557	P:GO:0000122; C:GO:0005634; P:GO:0045927; F:GO:0003700; C:GO:0005737; P:GO:0002070; P:GO:0000902; P:GO:0008340; C:GO:0016020; F:GO:0043565; P:GO:0007431; P:GO:0007028	P:negative regulation of transcription from RNA polymerase II promoter; C:nucleus; P:positive regulation of growth; F:transcription factor activity, sequence-specific DNA binding; C:cytoplasm; P:epithelial cell maturation; P:cell morphogenesis; P:determination of adult lifespan; C:membrane; F:sequence-specific DNA binding; P:salivary gland development; P:cytoplasm organization
ENSBTAG00000048035			2	73424379	73424446
ENSBTAG00000019781	CLASP1	Cytoplasmic linker associated protein 1	2	73490617	73723487	P:GO:0034453; P:GO:0007030; P:GO:0007052; F:GO:0002162; P:GO:0051294; C:GO:0005794; C:GO:0000776; P:GO:0045921; P:GO:0051301; P:GO:0010717; C:GO:0070062; C:GO:0005925; C:GO:0005828; C:GO:0030981; P:GO:0010458; P:GO:0010634; F:GO:0043515; P:GO:0010470; P:GO:1903690; C:GO:0031592; P:GO:0040001; P:GO:0007020; P:GO:0007026; C:GO:0005881; P:GO:0030953; P:GO:0090091; P:GO:0051497; P:GO:0051893; P:GO:00…	P:microtubule anchoring; P:Golgi organization; P:mitotic spindle organization; F:dystroglycan binding; P:establishment of spindle orientation; C:Golgi apparatus; C:kinetochore; P:positive regulation of exocytosis; P:cell division; P:regulation of epithelial to mesenchymal transition; C:extracellular exosome; C:focal adhesion; C:kinetochore microtubule; C:cortical microtubule cytoskeleton; P:exit …	R-BTA-69275; R-BTA-453274; R-BTA-380284; R-BTA-380259; R-BTA-8854518; R-BTA-380287; R-BTA-380270; R-BTA-2565942; R-BTA-380320; R-BTA-141424; R-BTA-141444; R-BTA-5620912; R-BTA-69618; R-BTA-2500257; R-BTA-5663220; R-BTA-2467813; R-BTA-5617833; R-BTA-68882; R-BTA-2555396; R-BTA-68877; R-BTA-1852241; R-BTA-69278; R-BTA-195258; R-BTA-69620; R-BTA-1640170; R-BTA-68886; R-BTA-194315; R-BTA-162582	G2/M Transition; Mitotic G2-G2/M phases; Loss of proteins required for interphase microtubule organization from the centrosome; Loss of Nlp from mitotic centrosomes; AURKA Activation by TPX2; Centrosome maturation; Recruitment of mitotic centrosome proteins and complexes; Regulation of PLK1 Activity at G2/M Transition; Recruitment of NuMA to mitotic centrosomes; Amplification of signal from the k…
ENSBTAG00000043135	U4atac		2	73664455	73664580
ENSBTAG00000019387	NIFK	Nucleolar protein interacting with the FHA domain of MKI67	2	73804850	73815299
ENSBTAG00000006059	TSN	Translin	2	73827082	73833492	C:GO:0005634; P:GO:0090305; P:GO:0016070; F:GO:0005515; F:GO:0004519; P:GO:0006310; C:GO:0005829; F:GO:0003729; P:GO:0031047; F:GO:0043565; F:GO:0003697	C:nucleus; P:nucleic acid phosphodiester bond hydrolysis; P:RNA metabolic process; F:protein binding; F:endonuclease activity; P:DNA recombination; C:cytosol; F:mRNA binding; P:gene silencing by RNA; F:sequence-specific DNA binding; F:single-stranded DNA binding	R-BTA-426486; R-BTA-211000	Small interfering RNA (siRNA) biogenesis; Gene Silencing by RNA
ENSBTAG00000011590	GLIPR1	GLI pathogenesis related 1	5	4974615	5021025	C:GO:0016021; C:GO:0005576	C:integral component of membrane; C:extracellular region	R-BTA-6798695; R-BTA-168249; R-BTA-168256	Neutrophil degranulation; Innate Immune System; Immune System
ENSBTAG00000011591	KRR1	KRR1, small subunit processome component homolog	5	5020415	5034909	C:GO:0032040; P:GO:0000462; C:GO:0045171; F:GO:0003723; C:GO:0005737; C:GO:0016020; C:GO:0005730	C:small-subunit processome; P:maturation of SSU-rRNA from tricistronic rRNA transcript (SSU-rRNA, 5.8S rRNA, LSU-rRNA); C:intercellular bridge; F:RNA binding; C:cytoplasm; C:membrane; C:nucleolus	R-BTA-8868773; R-BTA-72312; R-BTA-6791226; R-BTA-8953854	rRNA processing in the nucleus and cytosol; rRNA processing; Major pathway of rRNA processing in the nucleolus and cytosol; Metabolism of RNA
ENSBTAG00000034985	PHLDA1	Pleckstrin homology like domain family A member 1	5	5557939	5559917	F:GO:0005515; P:GO:0000086; P:GO:0045210; P:GO:0021879; P:GO:0006915; P:GO:0043065; C:GO:0005829; C:GO:0031410; C:GO:0005730	F:protein binding; P:G2/M transition of mitotic cell cycle; P:FasL biosynthetic process; P:forebrain neuron differentiation; P:apoptotic process; P:positive regulation of apoptotic process; C:cytosol; C:cytoplasmic vesicle; C:nucleolus	R-BTA-8854521	Interaction between PHLDA1 and AURKA
ENSBTAG00000020908	NAP1L1	Nucleosome assembly protein 1-like 1	5	5575920	5612121	C:GO:0005634; F:GO:0005515; C:GO:0042470; P:GO:0006260; C:GO:0016020; P:GO:0008284; P:GO:0006334	C:nucleus; F:protein binding; C:melanosome; P:DNA replication; C:membrane; P:positive regulation of cell proliferation; P:nucleosome assembly
ENSBTAG00000043236	U6		5	5805440	5805536
ENSBTAG00000004425	BBS10	Bardet-Biedl syndrome 10	5	5813257	5816003
ENSBTAG00000004427	OSBPL8	Oxysterol binding protein like 8	5	5823987	5903115	P:GO:0010891; P:GO:0046628; P:GO:0090204; P:GO:2001275; F:GO:0015485; P:GO:0045444; F:GO:0070273; C:GO:0031965; F:GO:0001786; F:GO:0005548; C:GO:0016021; P:GO:0015914; C:GO:0032541; P:GO:0030336; P:GO:0032148; P:GO:0051897	P:negative regulation of sequestering of triglyceride; P:positive regulation of insulin receptor signaling pathway; P:protein localization to nuclear pore; P:positive regulation of glucose import in response to insulin stimulus; F:cholesterol binding; P:fat cell differentiation; F:phosphatidylinositol-4-phosphate binding; C:nuclear membrane; F:phosphatidylserine binding; F:phospholipid transporte…	R-BTA-1482801; R-BTA-1483206; R-BTA-1483257; R-BTA-556833; R-BTA-1430728	Acyl chain remodelling of PS; Glycerophospholipid biosynthesis; Phospholipid metabolism; Metabolism of lipids; Metabolism
ENSBTAG00000005966			8	67233123	67242351	C:GO:0016021	C:integral component of membrane
ENSBTAG00000012855	LPL	Lipoprotein lipase	8	67481089	67511227	C:GO:0034361; F:GO:0034185; P:GO:0034372; C:GO:0042627; P:GO:0010890; F:GO:0008201; F:GO:0004465; P:GO:0006633; P:GO:0006644; F:GO:0005102; C:GO:0005886; C:GO:0009986; F:GO:0004620; P:GO:0009749; C:GO:0070062; P:GO:0010886; P:GO:0010744; P:GO:0019433; P:GO:0070328; C:GO:0031225	C:very-low-density lipoprotein particle; F:apolipoprotein binding; P:very-low-density lipoprotein particle remodeling; C:chylomicron; P:positive regulation of sequestering of triglyceride; F:heparin binding; F:lipoprotein lipase activity; P:fatty acid biosynthetic process; P:phospholipid metabolic process; F:receptor binding; C:plasma membrane; C:cell surface; F:phospholipase activity; P:response…	R-BTA-8963889; R-BTA-8963899; R-BTA-174824; R-BTA-382551	Assembly of active LPL and LIPC lipase complexes; Plasma lipoprotein remodeling; Plasma lipoprotein assembly, remodeling, and clearance; Transport of small molecules
ENSBTAG00000043702	U4		8	67635228	67635310
ENSBTAG00000020788	SLC18A1	Solute carrier family 18 member A1	8	67724946	67781207			R-BTA-442660; R-BTA-425366; R-BTA-425407	Na+/Cl- dependent neurotransmitter transporters; Transport of bile salts and organic acids, metal ions and amine compounds; SLC-mediated transmembrane transport
ENSBTAG00000018646	ATP6V1B2	ATPase H+ transporting V1 subunit B2	8	67798291	67824441	C:GO:0043209; P:GO:0015991; P:GO:0008286; P:GO:0033572; F:GO:0046961; P:GO:0090383; C:GO:0033180; C:GO:0005765; C:GO:0005886; F:GO:0005524; C:GO:0070062; F:GO:0005515; C:GO:0005902; C:GO:0042470; P:GO:0046034; C:GO:0001726; C:GO:0016021; P:GO:0016241; C:GO:0005829; C:GO:0012505	C:myelin sheath; P:ATP hydrolysis coupled proton transport; P:insulin receptor signaling pathway; P:transferrin transport; F:proton-transporting ATPase activity, rotational mechanism; P:phagosome acidification; C:proton-transporting V-type ATPase, V1 domain; C:lysosomal membrane; C:plasma membrane; F:ATP binding; C:extracellular exosome; F:protein binding; C:microvillus; C:melanosome; P:ATP metab…	R-BTA-77387; R-BTA-917977; R-BTA-1222556; R-BTA-917937; R-BTA-74752; R-BTA-983712; R-BTA-9006934	Insulin receptor recycling; Transferrin endocytosis and recycling; ROS, RNS production in phagocytes; Iron uptake and transport; Signaling by Insulin receptor; Ion channel transport; Signaling by Receptor Tyrosine Kinases
ENSBTAG00000000841	LZTS1	Leucine zipper putative tumor suppressor 1	8	67861051	67867745	C:GO:0014069; P:GO:0006351; P:GO:0006355; P:GO:0044772; P:GO:0048814; F:GO:0008017; F:GO:0003677; F:GO:0003700; C:GO:0005737; C:GO:0045211; C:GO:0043198; C:GO:0043197; C:GO:0044297; P:GO:0048167; C:GO:0030054; P:GO:0016242; C:GO:0016324	C:postsynaptic density; P:transcription, DNA-templated; P:regulation of transcription, DNA-templated; P:mitotic cell cycle phase transition; P:regulation of dendrite morphogenesis; F:microtubule binding; F:DNA binding; F:transcription factor activity, sequence-specific DNA binding; C:cytoplasm; C:postsynaptic membrane; C:dendritic shaft; C:dendritic spine; C:cell body; P:regulation of synaptic pl…
ENSBTAG00000036968	U3		10	74049336	74049548
ENSBTAG00000020935	HIF1A	Hypoxia inducible factor 1 alpha subunit	10	74095881	74139364	P:GO:0045926; P:GO:0061298; P:GO:2001054; C:GO:0090575; P:GO:0035162; C:GO:0016607; P:GO:0008542; P:GO:0006089; P:GO:0061419; P:GO:0045648; P:GO:0006879; P:GO:0030502; C:GO:0031514; F:GO:0001077; F:GO:0001076; F:GO:0046982; P:GO:0003208; P:GO:0070244; P:GO:0030949; P:GO:0050790; C:GO:0005829; P:GO:0001947; P:GO:0032364; P:GO:0032007; P:GO:0010575; P:GO:0032963; F:GO:0019901; P:GO:0016239; F:GO:00…	P:negative regulation of growth; P:retina vasculature development in camera-type eye; P:negative regulation of mesenchymal cell apoptotic process; C:RNA polymerase II transcription factor complex; P:embryonic hemopoiesis; C:nuclear speck; P:visual learning; P:lactate metabolic process; P:positive regulation of transcription from RNA polymerase II promoter in response to hypoxia; P:positive regula…	R-BTA-1234162; R-BTA-8857538; R-BTA-1234158; R-BTA-8848021; R-BTA-9006927; R-BTA-1234176; R-BTA-2262749; R-BTA-1234174; R-BTA-5689880; R-BTA-8951664; R-BTA-5688426; R-BTA-2262752; R-BTA-8953897; R-BTA-597592; R-BTA-392499	Oxygen-dependent asparagine hydroxylation of Hypoxia-inducible Factor Alpha; PTK6 promotes HIF1A stabilization; Regulation of gene expression by Hypoxia-inducible Factor; Signaling by PTK6; Signaling by Non-Receptor Tyrosine Kinases; Oxygen-dependent proline hydroxylation of Hypoxia-inducible Factor Alpha; Cellular response to hypoxia; Regulation of Hypoxia-inducible Factor (HIF) by oxygen; Ub-sp…
ENSBTAG00000020937	SNAPC1	Small nuclear RNA activating complex polypeptide 1	10	74148207	74178126	C:GO:0019185; F:GO:0043565; P:GO:0042795; C:GO:0005730; P:GO:0042796	C:snRNA-activating protein complex; F:sequence-specific DNA binding; P:snRNA transcription from RNA polymerase II promoter; C:nucleolus; P:snRNA transcription from RNA polymerase III promoter	R-BTA-76071; R-BTA-74158; R-BTA-76046; R-BTA-6807505; R-BTA-74160; R-BTA-73857	RNA Polymerase III Transcription Initiation From Type 3 Promoter; RNA Polymerase III Transcription; RNA Polymerase III Transcription Initiation; RNA polymerase II transcribes snRNA genes; Gene expression (Transcription); RNA Polymerase II Transcription
ENSBTAG00000018947	SYT16	Synaptotagmin 16	10	74384705	74497702	P:GO:0048791; F:GO:0042803; F:GO:0019905; F:GO:0046982; P:GO:0006906; F:GO:0005509; F:GO:0030276; P:GO:0017158; C:GO:0005886; F:GO:0005544	P:calcium ion-regulated exocytosis of neurotransmitter; F:protein homodimerization activity; F:syntaxin binding; F:protein heterodimerization activity; P:vesicle fusion; F:calcium ion binding; F:clathrin binding; P:regulation of calcium ion-dependent exocytosis; C:plasma membrane; F:calcium-dependent phospholipid binding
ENSBTAG00000043474	SNORA7		10	74432661	74432800
ENSBTAG00000030792			10	74517549	74530270
ENSBTAG00000045741	U1		10	74737241	74737404
ENSBTAG00000046304	U1		10	74754682	74754845
In bold: gene or nearest gene from the SNP

## Sheet: dEBVv
Table S1. Complete gene list and annotations in 1-Mb windows harboring SNPs showing a strong association (BF>20) with dEBVv
Ensembl ID	Gene symbol	Gene name	Chromosome	Gene Start (bp)	Gene End (bp)	GO IDs	GO Names	Pathways IDs	Pathways Names
ENSBTAG00000008894			3	41127032	41127631
ENSBTAG00000000845	OLFM3	Olfactomedin 3	3	41420909	41642403	C:GO:0032281; C:GO:0005615; F:GO:0005515; P:GO:0042462; C:GO:0030054; C:GO:0005794; C:GO:0045202	C:AMPA glutamate receptor complex; C:extracellular space; F:protein binding; P:eye photoreceptor cell development; C:cell junction; C:Golgi apparatus; C:synapse
ENSBTAG00000019031	PLPPR4	Phospholipid phosphatase related 4	3	44078270	44130952	P:GO:0046839; C:GO:0005887; P:GO:0048839; P:GO:0007165; P:GO:0007409; P:GO:0006644; F:GO:0042577	P:phospholipid dephosphorylation; C:integral component of plasma membrane; P:inner ear development; P:signal transduction; P:axonogenesis; P:phospholipid metabolic process; F:lipid phosphatase activity	R-BTA-419408; R-BTA-373076; R-BTA-500792	Lysosphingolipid and LPA receptors; Class A/1 (Rhodopsin-like receptors); GPCR ligand binding
ENSBTAG00000043198	U6		3	44300129	44300234
ENSBTAG00000004591	PLPPR5	Phospholipid phosphatase related 5	3	44372996	44473523	P:GO:0046839; C:GO:0005887; P:GO:0007165; P:GO:0050770; P:GO:0051491; P:GO:0010976; P:GO:0006644; F:GO:0042577	P:phospholipid dephosphorylation; C:integral component of plasma membrane; P:signal transduction; P:regulation of axonogenesis; P:positive regulation of filopodium assembly; P:positive regulation of neuron projection development; P:phospholipid metabolic process; F:lipid phosphatase activity
ENSBTAG00000031461	SNX7	Sorting nexin 7	3	44657522	44775833	C:GO:0005768; P:GO:0016050; F:GO:0035091; C:GO:0019898; P:GO:0006897	C:endosome; P:vesicle organization; F:phosphatidylinositol binding; C:extrinsic component of membrane; P:endocytosis
ENSBTAG00000029809	bta-mir-137		3	45448508	45448609
ENSBTAG00000046112			3	45449362	45449470
ENSBTAG00000031358	DPYD	Dihydropyrimidine dehydrogenase	3	45563732	46487165	F:GO:0042803; F:GO:0010181; P:GO:0006145; P:GO:0006212; P:GO:0006210; P:GO:0006214; F:GO:0050661; P:GO:0019483; F:GO:0046872; F:GO:0050660; C:GO:0005829; P:GO:0055114; F:GO:0017113; F:GO:0051539	F:protein homodimerization activity; F:FMN binding; P:purine nucleobase catabolic process; P:uracil catabolic process; P:thymine catabolic process; P:thymidine catabolic process; F:NADP binding; P:beta-alanine biosynthetic process; F:metal ion binding; F:flavin adenine dinucleotide binding; C:cytosol; P:oxidation-reduction process; F:dihydropyrimidine dehydrogenase (NADP+) activity; F:4 iron 4 su…	R-BTA-73621; R-BTA-8956319	Pyrimidine catabolism; Nucleobase catabolism
ENSBTAG00000042940	U6		3	45755686	45755792
ENSBTAG00000047071			3	45832959	45833078
ENSBTAG00000020330	BTG1	BTG anti-proliferation factor 1	5	22086071	22088781	P:GO:0007286; P:GO:0008285; P:GO:2000271; P:GO:0006355; P:GO:0045663; P:GO:0006479; P:GO:0045603; P:GO:0045766; C:GO:0005634; F:GO:0003712; C:GO:0005737; P:GO:0030308; P:GO:0043085; P:GO:0016477; F:GO:0019900	P:spermatid development; P:negative regulation of cell proliferation; P:positive regulation of fibroblast apoptotic process; P:regulation of transcription, DNA-templated; P:positive regulation of myoblast differentiation; P:protein methylation; P:positive regulation of endothelial cell differentiation; P:positive regulation of angiogenesis; C:nucleus; F:transcription cofactor activity; C:cytoplas…
ENSBTAG00000033600			5	22333869	22334542
ENSBTAG00000033594	C12orf74	Chromosome 12 open reading frame 74	5	22719223	22720382
ENSBTAG00000000818	PLEKHG7	Pleckstrin homology and RhoGEF domain containing G7	5	22757834	22799117	P:GO:0035023; F:GO:0005089; C:GO:0005622; P:GO:0035556; P:GO:0043547	P:regulation of Rho protein signal transduction; F:Rho guanyl-nucleotide exchange factor activity; C:intracellular; P:intracellular signal transduction; P:positive regulation of GTPase activity
ENSBTAG00000045179	U6		5	22762056	22762156
ENSBTAG00000000421	EEA1	Early endosome antigen 1	5	22806703	22884689	C:GO:0044308; F:GO:0042803; P:GO:0006897; F:GO:0005545; F:GO:0003676; C:GO:0005769; C:GO:0070062; C:GO:0005969; F:GO:0046872; P:GO:0006906; C:GO:0005829; C:GO:0019897; F:GO:0030742	C:axonal spine; F:protein homodimerization activity; P:endocytosis; F:1-phosphatidylinositol binding; F:nucleic acid binding; C:early endosome; C:extracellular exosome; C:serine-pyruvate aminotransferase complex; F:metal ion binding; P:vesicle fusion; C:cytosol; C:extrinsic component of plasma membrane; F:GTP-dependent protein binding	R-BTA-168138; R-BTA-168898	Toll Like Receptor 9 (TLR9) Cascade; Toll-Like Receptors Cascades
ENSBTAG00000029683	U1		12	4035320	4035486
ENSBTAG00000044554	U6		12	4035644	4035735
ENSBTAG00000045398	bta-mir-2310		14	14953690	14953753
ENSBTAG00000006188	USH2A	Usherin	16	19573856	20502175
ENSBTAG00000010392	ESRRG	Estrogen related receptor gamma	16	20595768	20789340	F:GO:0008270; P:GO:0007275; F:GO:0000977; F:GO:0001228; F:GO:0005496; P:GO:0045944; P:GO:0043401; P:GO:0006367; C:GO:0005654; F:GO:0005516; P:GO:0048384; F:GO:0050682; F:GO:0003707; F:GO:0003708	F:zinc ion binding; P:multicellular organism development; F:RNA polymerase II regulatory region sequence-specific DNA binding; F:transcriptional activator activity, RNA polymerase II transcription regulatory region sequence-specific binding; F:steroid binding; P:positive regulation of transcription from RNA polymerase II promoter; P:steroid hormone mediated signaling pathway; P:transcription init…	R-BTA-383280; R-BTA-212436; R-BTA-73857; R-BTA-74160	Nuclear Receptor transcription pathway; Generic Transcription Pathway; RNA Polymerase II Transcription; Gene expression (Transcription)
ENSBTAG00000009653	TCL1B	T-cell leukemia/lymphoma 1B	21	62099946	62103587
ENSBTAG00000019580	TCL1A	T-cell leukemia/lymphoma 1A	21	62131713	62136163
ENSBTAG00000021717	BDKRB2	Bradykinin receptor B2	21	62701850	62743837	P:GO:0007186; P:GO:0009651; F:GO:0002020; P:GO:0042310; P:GO:0042311; C:GO:0005886; P:GO:1902239; C:GO:0005768; F:GO:0031702; P:GO:0050482; F:GO:0046982; P:GO:0006939; F:GO:0004947; C:GO:0016021; P:GO:0033137	P:G-protein coupled receptor signaling pathway; P:response to salt stress; F:protease binding; P:vasoconstriction; P:vasodilation; C:plasma membrane; P:negative regulation of intrinsic apoptotic signaling pathway in response to osmotic stress by p53 class mediator; C:endosome; F:type 1 angiotensin receptor binding; P:arachidonic acid secretion; F:protein heterodimerization activity; P:smooth musc…
ENSBTAG00000007052	BDKRB1	Bradykinin receptor B1	21	62760703	62772148	P:GO:0006954; P:GO:0007186; F:GO:0004947; C:GO:0016021; F:GO:0042277; P:GO:0032496; P:GO:0009612	P:inflammatory response; P:G-protein coupled receptor signaling pathway; F:bradykinin receptor activity; C:integral component of membrane; F:peptide binding; P:response to lipopolysaccharide; P:response to mechanical stimulus	R-BTA-416476; R-BTA-375276	G alpha (q) signalling events; Peptide ligand-binding receptors
ENSBTAG00000012833	ATG2B	Autophagy-related protein 2 homolog B	21	62793771	62869911
ENSBTAG00000019836	GSKIP	GSK3B interacting protein	21	62870563	62892534	C:GO:0005737; P:GO:0060828; F:GO:0051018	C:cytoplasm; P:regulation of canonical Wnt signaling pathway; F:protein kinase A binding
ENSBTAG00000044547	SNORA27		21	62871948	62872045
ENSBTAG00000044757	SNORA27		21	62872118	62872222
ENSBTAG00000016854	AK7	Adenylate kinase 7	21	62895825	62964704			R-BTA-499943	Interconversion of nucleotide di- and triphosphates
ENSBTAG00000004054	PAPOLA	Poly(A) polymerase alpha	21	62980457	63032069	F:GO:0000287; F:GO:0005524; F:GO:0003723; C:GO:0005737; F:GO:0030145; P:GO:0031440; F:GO:0004652; P:GO:0006378; C:GO:0005654	F:magnesium ion binding; F:ATP binding; F:RNA binding; C:cytoplasm; F:manganese ion binding; P:regulation of mRNA 3-end processing; F:polynucleotide adenylyltransferase activity; P:mRNA polyadenylation; C:nucleoplasm
ENSBTAG00000012335	UBA7	Ubiquitin like modifier activating enzyme 7	22	50991902	51000966	C:GO:0005634; F:GO:0004842; F:GO:0019782; P:GO:0032020; C:GO:0005829; F:GO:0004839; P:GO:0019941; P:GO:0016567	C:nucleus; F:ubiquitin-protein transferase activity; F:ISG15 activating enzyme activity; P:ISG15-protein conjugation; C:cytosol; F:ubiquitin activating enzyme activity; P:modification-dependent protein catabolic process; P:protein ubiquitination	R-BTA-936440; R-BTA-5656169; R-BTA-1169408; R-BTA-1169410; R-BTA-110313; R-BTA-73893; R-BTA-168928; R-BTA-913531; R-BTA-73894; R-BTA-1280215	Negative regulators of DDX58/IFIH1 signaling; Termination of translesion DNA synthesis; ISG15 antiviral mechanism; Antiviral mechanism by IFN-stimulated genes; Translesion synthesis by Y family DNA polymerases bypasses lesions on DNA template; DNA Damage Bypass; DDX58/IFIH1-mediated induction of interferon-alpha/beta; Interferon Signaling; DNA Repair; Cytokine Signaling in Immune system
ENSBTAG00000012322	FAM212A	Family with sequence similarity 212 member A	22	51001140	51002896	P:GO:0021915; C:GO:0070062	P:neural tube development; C:extracellular exosome
ENSBTAG00000005728	CDHR4	Cadherin related family member 4	22	51005176	51012628	F:GO:0005509; C:GO:0016021; P:GO:0007156; C:GO:0005886	F:calcium ion binding; C:integral component of membrane; P:homophilic cell adhesion via plasma membrane adhesion molecules; C:plasma membrane
ENSBTAG00000011595	IP6K1	Inositol hexakisphosphate kinase 1	22	51014686	51049408	P:GO:0032958; C:GO:0005737; F:GO:0008440; P:GO:0046854; C:GO:0005730	P:inositol phosphate biosynthetic process; C:cytoplasm; F:inositol-1,4,5-trisphosphate 3-kinase activity; P:phosphatidylinositol phosphorylation; C:nucleolus	R-BTA-1855167	Synthesis of pyrophosphates in the cytosol
ENSBTAG00000032026	GMPPB	GDP-mannose pyrophosphorylase B	22	51052512	51054893	F:GO:0005525; C:GO:0070062; P:GO:0009298; C:GO:0005739; F:GO:0004475	F:GTP binding; C:extracellular exosome; P:GDP-mannose biosynthetic process; C:mitochondrion; F:mannose-1-phosphate guanylyltransferase activity
ENSBTAG00000011588	RNF123	Ring finger protein 123	22	51054914	51078183	F:GO:0008270; F:GO:0005515; C:GO:0005737; F:GO:0016874	F:zinc ion binding; F:protein binding; C:cytoplasm; F:ligase activity	R-BTA-5689880; R-BTA-5688426; R-BTA-983168; R-BTA-983169; R-BTA-597592; R-BTA-1280218; R-BTA-392499	Ub-specific processing proteases; Deubiquitination; Antigen processing: Ubiquitination & Proteasome degradation; Class I MHC mediated antigen processing & presentation; Post-translational protein modification; Adaptive Immune System; Metabolism of proteins
ENSBTAG00000045547	AMIGO3	Adhesion molecule with Ig like domain 3	22	51056714	51058249
ENSBTAG00000011585	MST1	Macrophage stimulating 1	22	51080758	51085659	C:GO:0005615; P:GO:0006508; F:GO:0004252; P:GO:0045721; P:GO:2000479; F:GO:0030971	C:extracellular space; P:proteolysis; F:serine-type endopeptidase activity; P:negative regulation of gluconeogenesis; P:regulation of cAMP-dependent protein kinase activity; F:receptor tyrosine kinase binding
ENSBTAG00000011583	APEH	Acylaminoacyl-peptide hydrolase	22	51086070	51094554	C:GO:0031965; C:GO:0070062; C:GO:0005737; F:GO:0008242; P:GO:0006508; F:GO:0004252; P:GO:0050435	C:nuclear membrane; C:extracellular exosome; C:cytoplasm; F:omega peptidase activity; P:proteolysis; F:serine-type endopeptidase activity; P:beta-amyloid metabolic process	R-BTA-72764; R-BTA-72766	Eukaryotic Translation Termination; Translation
ENSBTAG00000011581	BSN	Bassoon presynaptic cytomatrix protein	22	51104195	51175293	P:GO:0007416; C:GO:0048786; F:GO:0046872	P:synapse assembly; C:presynaptic active zone; F:metal ion binding
ENSBTAG00000011580	DAG1	Dystroglycan 1	22	51187154	51200326	F:GO:0015631; P:GO:0060441; P:GO:0034453; P:GO:0043409; F:GO:0051393; C:GO:0009279; P:GO:0060445; P:GO:0007016; C:GO:0005654; P:GO:0010717; C:GO:0005604; P:GO:0022011; C:GO:0070062; P:GO:0021682; C:GO:0005925; C:GO:0045211; C:GO:0042383; F:GO:0005509; C:GO:0016011; F:GO:0017166; P:GO:0019048; P:GO:0071679; C:GO:0030027; C:GO:0070938; P:GO:0010470; F:GO:0042169; P:GO:0002011; F:GO:0043236; C:GO:00…	F:tubulin binding; P:epithelial tube branching involved in lung morphogenesis; P:microtubule anchoring; P:negative regulation of MAPK cascade; F:alpha-actinin binding; C:cell outer membrane; P:branching involved in salivary gland morphogenesis; P:cytoskeletal anchoring at plasma membrane; C:nucleoplasm; P:regulation of epithelial to mesenchymal transition; C:basement membrane; P:myelination in pe…	R-BTA-9010553; R-BTA-3000178; R-BTA-5173105	Regulation of expression of SLITs and ROBOs; ECM proteoglycans; O-linked glycosylation
ENSBTAG00000022632	TCTA	T-cell leukemia translocation altered	22	51254439	51257322	C:GO:0016021	C:integral component of membrane
ENSBTAG00000002321	AMT	Aminomethyltransferase	22	51257611	51261937	F:GO:0031405; F:GO:0008483; P:GO:0019464; F:GO:0004047; C:GO:0005743; P:GO:0032259	F:lipoic acid binding; F:transaminase activity; P:glycine decarboxylation via glycine cleavage system; F:aminomethyltransferase activity; C:mitochondrial inner membrane; P:methylation	R-BTA-6783984; R-BTA-389661; R-BTA-71291	Glycine degradation; Glyoxylate metabolism and glycine degradation; Metabolism of amino acids and derivatives
ENSBTAG00000000387	NICN1	Nicolin 1	22	51262430	51266667	C:GO:0005634; C:GO:0005874	C:nucleus; C:microtubule
ENSBTAG00000004279	RHOA	Ras homolog family member A	22	51277867	51323093	P:GO:0040038; P:GO:0044319; P:GO:0050919; P:GO:0033144; P:GO:1904695; P:GO:0007179; P:GO:0002363; P:GO:0090051; P:GO:0000212; P:GO:0021795; C:GO:0005789; P:GO:0030307; F:GO:0003924; F:GO:0017022; F:GO:0019003; C:GO:0005829; C:GO:0031234; P:GO:0051924; C:GO:0030424; C:GO:0030027; F:GO:0019904; P:GO:2000290; P:GO:0038027; P:GO:0060317; P:GO:1902766; P:GO:0007266; P:GO:0003100; P:GO:0042346; P:GO:00…	P:polar body extrusion after meiotic divisions; P:wound healing, spreading of cells; P:negative chemotaxis; P:negative regulation of intracellular steroid hormone receptor signaling pathway; P:positive regulation of vascular smooth muscle contraction; P:transforming growth factor beta receptor signaling pathway; P:alpha-beta T cell lineage commitment; P:negative regulation of cell migration invol…	R-BTA-376176; R-BTA-209563; R-BTA-5627117; R-BTA-8985586; R-BTA-5666185; R-BTA-5625900; R-BTA-416550; R-BTA-5625970; R-BTA-198203; R-BTA-193634; R-BTA-416572; R-BTA-193697; R-BTA-2173791; R-BTA-400685; R-BTA-8849471; R-BTA-6785631; R-BTA-3928663; R-BTA-9006936; R-BTA-5689896; R-BTA-3928662; R-BTA-392451; R-BTA-5625740; R-BTA-397795; R-BTA-373755; R-BTA-1227986; R-BTA-8848021; R-BTA-9006927; R-BTA…	Signaling by ROBO receptors; Axonal growth stimulation; RHO GTPases Activate ROCKs; SLIT2:ROBO1 increases RHOA activity; RHO GTPases Activate Rhotekin and Rhophilins; RHO GTPases activate CIT; Sema4D mediated inhibition of cell attachment and migration; RHO GTPases activate KTN1; PI3K/AKT activation; Axonal growth inhibition (RHOA activation); Sema4D induced cell migration and growth-cone collaps…
ENSBTAG00000044873	U6		22	51328304	51328406
ENSBTAG00000011899	USP4	Ubiquitin specific peptidase 4	22	51335299	51374742	P:GO:0016579; P:GO:0034394; F:GO:0042802; C:GO:0005886; P:GO:0000244; P:GO:0006511; F:GO:0004843; C:GO:0005634; P:GO:0031647; C:GO:0005737; F:GO:0046872; F:GO:0031685; P:GO:0031397	P:protein deubiquitination; P:protein localization to cell surface; F:identical protein binding; C:plasma membrane; P:spliceosomal tri-snRNP complex assembly; P:ubiquitin-ependent protein catabolic process; F:thiol-dependent ubiquitin-specific protease activity; C:nucleus; P:regulation of protein stability; C:cytoplasm; F:metal ion binding; F:adenosine receptor binding; P:negative regulation of p…	R-BTA-5357786; R-BTA-5357956; R-BTA-5357905; R-BTA-75893; R-BTA-73887	TNFR1-induced proapoptotic signaling; TNFR1-induced NFkappaB signaling pathway; Regulation of TNFR1 signaling; TNF signaling; Death Receptor Signalling
ENSBTAG00000011894	C3orf62	Chromosome 3 open reading frame 62	22	51375767	51379188
ENSBTAG00000009371	CCDC36	Coiled-coil domain containing 36	22	51386309	51413444	P:GO:0006310; P:GO:0002230; P:GO:0098792; P:GO:0042138	P:DNA recombination; P:positive regulation of defense response to virus by host; P:xenophagy; P:meiotic DNA double-strand break formation
ENSBTAG00000000982	C3orf84	Chromosome 3 open reading frame 84	22	51418820	51426814
ENSBTAG00000000981	KLHDC8B	Kelch domain containing 8B	22	51427513	51432321	F:GO:0005515; C:GO:0005737	F:protein binding; C:cytoplasm
ENSBTAG00000013932	CCDC71	Coiled-coil domain containing 71	22	51435769	51439453
ENSBTAG00000022635	LAMB2	Laminin subunit beta 2	22	51456200	51470441	P:GO:0014002; P:GO:0014044; P:GO:0060041; P:GO:0007411; F:GO:0005178; C:GO:0045202; P:GO:0048677; P:GO:0007601; P:GO:0007528; P:GO:0072274; C:GO:0070062; C:GO:0005608; P:GO:0072249	P:astrocyte development; P:Schwann cell development; P:retina development in camera-type eye; P:axon guidance; F:integrin binding; C:synapse; P:axon extension involved in regeneration; P:visual perception; P:neuromuscular junction development; P:metanephric glomerular basement membrane development; C:extracellular exosome; C:laminin-3 complex; P:metanephric glomerular visceral epithelial cell dev…	R-BTA-3000157; R-BTA-8874081; R-BTA-8875878; R-BTA-6806834; R-BTA-1474244; R-BTA-9006934	Laminin interactions; MET activates PTK2 signaling; MET promotes cell motility; Signaling by MET; Extracellular matrix organization; Signaling by Receptor Tyrosine Kinases
ENSBTAG00000018921	USP19	Ubiquitin specific peptidase 19	22	51470661	51482027	P:GO:0090068; F:GO:1990380; P:GO:1900037; P:GO:1901799; C:GO:0005789; F:GO:0004843; F:GO:0031625; F:GO:0046872; P:GO:0048642; C:GO:0016021; C:GO:0005829; F:GO:0051879; P:GO:0030433; P:GO:0050821; P:GO:1904292; P:GO:0071108	P:positive regulation of cell cycle process; F:Lys48-specific deubiquitinase activity; P:regulation of cellular response to hypoxia; P:negative regulation of proteasomal protein catabolic process; C:endoplasmic reticulum membrane; F:thiol-dependent ubiquitin-specific protease activity; F:ubiquitin protein ligase binding; F:metal ion binding; P:negative regulation of skeletal muscle tissue develop…
ENSBTAG00000018928	QARS	Glutaminyl-tRNA synthetase	22	51484253	51491566
ENSBTAG00000018924	QRICH1	Glutamine rich 1	22	51492855	51535040	F:GO:0003677; F:GO:0005515; P:GO:0007010; P:GO:0022604; C:GO:0005737; P:GO:0007275; C:GO:0005654; F:GO:0000981; P:GO:0006357	F:DNA binding; F:protein binding; P:cytoskeleton organization; P:regulation of cell morphogenesis; C:cytoplasm; P:multicellular organism development; C:nucleoplasm; F:RNA polymerase II transcription factor activity sequence-specific DNA binding; P:regulation of transcription from RNA polymerase II promoter
ENSBTAG00000031837	IMPDH2	Inosine monophosphate dehydrogenase 2	22	51535326	51540157			R-BTA-15869; R-BTA-73817; R-BTA-8956320; R-BTA-6798695; R-BTA-168249; R-BTA-168256	Metabolism of nucleotides; Purine ribonucleoside monophosphate biosynthesis; Nucleobase biosynthesis; Neutrophil degranulation; Innate Immune System; Immune System
ENSBTAG00000018918	NDUFAF3	NADH:ubiquinone oxidoreductase complex assembly factor 3	22	51540981	51542102			R-BTA-611105; R-BTA-163200; R-BTA-1428517; R-BTA-6799198	Respiratory electron transport; Respiratory electron transport ATP synthesis by chemiosmotic coupling and heat production by uncoupling proteins.; The citric acid (TCA) cycle and respiratory electron transport; Complex I biogenesis
ENSBTAG00000029957	bta-mir-191		22	51543470	51543560
ENSBTAG00000029913	bta-mir-425		22	51543952	51544038
ENSBTAG00000018913	DALRD3	DALR anticodon binding domain containing 3	22	51544297	51547509	F:GO:0005524; F:GO:0004814; P:GO:0006420	F:ATP binding; F:arginine-tRNA ligase activity; P:arginyl-tRNA aminoacylation
ENSBTAG00000018910	WDR6	WD repeat domain 6	22	51547600	51555978	F:GO:0005515; C:GO:0005737; P:GO:0007049	F:protein binding; C:cytoplasm; P:cell cycle
ENSBTAG00000005490	P4HTM	Prolyl 4-hydroxylase, transmembrane	22	51556260	51569916	F:GO:0031418; F:GO:0005506; F:GO:0005509; F:GO:0016706; C:GO:0016021; P:GO:0055114; P:GO:0045646	F:L-ascorbic acid binding; F:iron ion binding; F:calcium ion binding; F:oxidoreductase activity, acting on paired donors, with incorporation or reduction of molecular oxygen, 2-oxoglutarate as one donor, and incorporation of one atom each of oxygen into both donors; C:integral component of membrane; P:oxidation-reduction process; P:regulation of erythrocyte differentiation
ENSBTAG00000005488	ARIH2	Ariadne RBR E3 ubiquitin protein ligase 2	22	51572989	51610467	F:GO:0008270; F:GO:0061630; P:GO:0070936; P:GO:0042787; P:GO:1903955; C:GO:0005634; F:GO:0031624; C:GO:0000151; P:GO:0048588; C:GO:0005737; P:GO:0070534; P:GO:0071425; P:GO:0032436; F:GO:0016874	F:zinc ion binding; F:ubiquitin protein ligase activity; P:protein K48-linked ubiquitination; P:protein ubiquitination involved in ubiquitin-dependent protein catabolic process; P:positive regulation of protein targeting to mitochondrion; C:nucleus; F:ubiquitin conjugating enzyme binding; C:ubiquitin ligase complex; P:developmental cell growth; C:cytoplasm; P:protein K63-linked ubiquitination; P:…
ENSBTAG00000000191	SLC25A20	Solute carrier family 25 member 20	22	51617498	51652558	F:GO:0003735; C:GO:0016021; P:GO:0006810; C:GO:0005743; P:GO:0006412	F:structural constituent of ribosome; C:integral component of membrane; P:transport; C:mitochondrial inner membrane; P:translation	R-BTA-200425; R-BTA-8978868; R-BTA-556833	Import of palmitoyl-CoA into the mitochondrial matrix; Fatty acid metabolism; Metabolism of lipids
ENSBTAG00000014205	PRKAR2A	Protein kinase cAMP-dependent type II regulatory subunit alpha	22	51658044	51727840	P:GO:2000480; P:GO:1904146; C:GO:0042585; F:GO:0008603; C:GO:0044853; P:GO:0006810; C:GO:0005952; F:GO:0004862; C:GO:0005813; C:GO:0070062; F:GO:0031625; C:GO:0005925; C:GO:0005737; C:GO:0016021; F:GO:0034236; F:GO:0030552; F:GO:0016301; C:GO:0031588	P:negative regulation of cAMP-dependent protein kinase activity; P:positive regulation of meiotic cell cycle process involved in oocyte maturation; C:germinal vesicle; F:cAMP-dependent protein kinase regulator activity; C:plasma membrane raft; P:transport; C:cAMP-dependent protein kinase complex; F:cAMP-dependent protein kinase inhibitor activity; C:centrosome; C:extracellular exosome; F:ubiquiti…	R-BTA-163615; R-BTA-111931; R-BTA-164378; R-BTA-180024; R-BTA-111997; R-BTA-111933; R-BTA-1489509; R-BTA-111996; R-BTA-163359; R-BTA-112043; R-BTA-112040; R-BTA-432040; R-BTA-445717; R-BTA-111885; R-BTA-163685; R-BTA-5610787; R-BTA-418594; R-BTA-5358351; R-BTA-983231; R-BTA-9006925; R-BTA-372790; R-BTA-1430728; R-BTA-109582; R-BTA-388396; R-BTA-382551; R-BTA-162582	PKA activation; PKA-mediated phosphorylation of CREB; PKA activation in glucagon signalling; DARPP-32 events; CaM pathway; Calmodulin induced events; DAG and IP3 signaling; Ca-dependent events; Glucagon signaling in metabolic regulation; PLC beta mediated events; G-protein mediated events; Vasopressin regulates renal water homeostasis via Aquaporins; Aquaporin-mediated transport; Opioid Signallin…
ENSBTAG00000021853	IP6K2	Inositol hexakisphosphate kinase 2	22	51747919	51771674			R-BTA-1855191; R-BTA-1483249	Synthesis of IPs in the nucleus; Inositol phosphate metabolism
ENSBTAG00000021850	NCKIPSD	NCK interacting protein with SH3 domain	22	51773520	51785996	F:GO:0005515; P:GO:0010976; C:GO:0008180	F:protein binding; P:positive regulation of neuron projection development; C:COP9 signalosome	R-BTA-5663213; R-BTA-2029482; R-BTA-2029480	RHO GTPases Activate WASPs and WAVEs; Regulation of actin dynamics for phagocytic cup formation; Fcgamma receptor (FCGR) dependent phagocytosis
ENSBTAG00000021846	CELSR3	Cadherin EGF LAG seven-pass G-type receptor 3	22	51793227	51818651	F:GO:0004930; P:GO:0007186; F:GO:0005509; C:GO:0016021; P:GO:0007166; P:GO:0007156	F:G-protein coupled receptor activity; P:G-protein coupled receptor signaling pathway; F:calcium ion binding; C:integral component of membrane; P:cell surface receptor signaling pathway; P:homophilic cell adhesion via plasma membrane adhesion molecules
ENSBTAG00000045827			22	51812698	51812783
ENSBTAG00000038381	SLC26A6	Solute carrier family 26 member 6	22	51821391	51832167			R-BTA-427601; R-BTA-425393; R-BTA-425407	Multifunctional anion exchangers; Transport of inorganic cations/anions and amino acids/oligopeptides; SLC-mediated transmembrane transport
ENSBTAG00000021390	TMEM89	Transmembrane protein 89	22	51834383	51835268	C:GO:0005634; C:GO:0016021	C:nucleus; C:integral component of membrane
ENSBTAG00000019096	UQCRC1	Ubiquinol-cytochrome c reductase core protein I	22	51847305	51856057	F:GO:0008270; C:GO:0005750; P:GO:0016485; P:GO:0006122; P:GO:0009060; F:GO:0004222	F:zinc ion binding; C:mitochondrial respiratory chain complex III; P:protein processing; P:mitochondrial electron transport, ubiquinol to cytochrome c; P:aerobic respiration; F:metalloendopeptidase activity
ENSBTAG00000019081	COL7A1	Collagen type VII alpha 1 chain	22	51859652	51889946	C:GO:0005604; C:GO:0005615; F:GO:0004867; F:GO:0042802; C:GO:0005581; P:GO:0035987; P:GO:0010951	C:basement membrane; C:extracellular space; F:serine-type endopeptidase inhibitor activity; F:identical protein binding; C:collagen trimer; P:endodermal cell differentiation; P:negative regulation of endopeptidase activity	R-BTA-2214320; R-BTA-5694530; R-BTA-8948216; R-BTA-1442490; R-BTA-2022090; R-BTA-204005; R-BTA-1650814; R-BTA-216083; R-BTA-1474290; R-BTA-1474228; R-BTA-199977; R-BTA-948021; R-BTA-446203; R-BTA-199991; R-BTA-5653656 ENSBTAG00000045476; ; ; 22; 51875910; 51875984	Anchoring fibril formation; Cargo concentration in the ER; Collagen chain trimerization; Collagen degradation; Assembly of collagen fibrils and other multimeric structures; COPII (Coat Protein 2) Mediated Vesicle Transport; Collagen biosynthesis and modifying enzymes; Integrin cell surface interactions; Collagen formation; Degradation of the extracellular matrix; ER to Golgi Anterograde Transport…
ENSBTAG00000045476			22	51875910	51875984
ENSBTAG00000019078	UCN2	Urocortin 2	22	51890963	51891301	P:GO:0006171; C:GO:0005615; F:GO:0004867; F:GO:0051431; P:GO:0031669; C:GO:0005581; P:GO:0007586; F:GO:0042562; P:GO:0010951; P:GO:0007189; F:GO:0005179; P:GO:0006950	P:cAMP biosynthetic process; C:extracellular space; F:serine-type endopeptidase inhibitor activity; F:corticotropin-releasing hormone receptor 2 binding; P:cellular response to nutrient levels; C:collagen trimer; P:digestion; F:hormone binding; P:negative regulation of endopeptidase activity; P:adenylate cyclase-activating G-protein coupled receptor signaling pathway; F:hormone activity; P:respon…	R-BTA-373080	Class B/2 (Secretin family receptors)
ENSBTAG00000006752	PFKFB4	6-phosphofructo-2-kinase/fructose-2,6-biphosphatase 4	22	51898015	51933996	F:GO:0005524; C:GO:0005829; P:GO:0006003; F:GO:0004331; P:GO:0006000; P:GO:0016311; P:GO:0046835; P:GO:0061621; F:GO:0003873	F:ATP binding; C:cytosol; P:fructose 2,6-bisphosphate metabolic process; F:fructose-2,6-bisphosphate 2-phosphatase activity; P:fructose metabolic process; P:dephosphorylation; P:carbohydrate phosphorylation; P:canonical glycolysis; F:6-phosphofructo-2-kinase activity	R-BTA-70171; R-BTA-70326; R-BTA-71387	Glycolysis; Glucose metabolism; Metabolism of carbohydrates
ENSBTAG00000009183	SHISA5	Shisa family member 5 (SHISA5)	22	51944064	51969644	C:GO:0005789; C:GO:0031965; C:GO:0070062; C:GO:0016021; P:GO:0043123; P:GO:0042771; F:GO:0004871; F:GO:0050699	C:endoplasmic reticulum membrane; C:nuclear membrane; C:extracellular exosome; C:integral component of membrane; P:positive regulation of I-kappaB kinase/NF-kappaB signaling; P:intrinsic apoptotic signaling pathway in response to DNA damage by p53 class mediator; F:signal transducer activity; F:WW domain binding	R-BTA-8957275; R-BTA-381426	Post-translational protein phosphorylation; Regulation of Insulin-like Growth Factor (IGF) transport and uptake by Insulin-like Growth Factor Binding Proteins (IGFBPs)
ENSBTAG00000008406	TREX1	Three prime repair exonuclease 1	22	51969881	51971755	P:GO:0090305; F:GO:0008296; P:GO:0006259; P:GO:0007049; F:GO:0008853; C:GO:0005789; F:GO:0003676; F:GO:0032407; C:GO:0005634; F:GO:0032405; F:GO:0046872; C:GO:0016021; C:GO:0005829	P:nucleic acid phosphodiester bond hydrolysis; F:3-5-exodeoxyribonuclease activity; P:DNA metabolic process; P:cell cycle; F:exodeoxyribonuclease III activity; C:endoplasmic reticulum membrane; F:nucleic acid binding; F:MutSalpha complex binding; C:nucleus; F:MutLalpha complex binding; F:metal ion binding; C:integral component of membrane; C:cytosol
ENSBTAG00000008399	ATRIP	ATR interacting protein	22	51971832	51989358	P:GO:0000077	P:DNA damage checkpoint	R-BTA-5685938; R-BTA-176187; R-BTA-5693616; R-BTA-6783310; R-BTA-5693607; R-BTA-5693579; R-BTA-5685942; R-BTA-69473; R-BTA-5693567; R-BTA-5693538; R-BTA-6804756; R-BTA-5693532; R-BTA-69481; R-BTA-5633007; R-BTA-3700989; R-BTA-69620	HDR through Single Strand Annealing (SSA); Activation of ATR in response to replication stress; Presynaptic phase of homologous DNA pairing and strand exchange; Fanconi Anemia Pathway; Processing of DNA double-strand break ends; Homologous DNA Pairing and Strand Exchange; HDR through Homologous Recombination (HRR); G2/M DNA damage checkpoint; HDR through Homologous Recombination (HR) or Single St…
ENSBTAG00000013413	CCDC51	Coiled-coil domain containing 51	22	51994224	52003466	C:GO:0005739; C:GO:0016021; C:GO:0005654	C:mitochondrion; C:integral component of membrane; C:nucleoplasm
ENSBTAG00000029842	bta-mir-346		28	41329055	41329149
ENSBTAG00000012213	WAPL	WAPL cohesin release factor	28	41492640	41565133	P:GO:0035562; C:GO:0015630; P:GO:0045875; C:GO:0008278; P:GO:0007067; P:GO:0008156; F:GO:0005488; C:GO:0000785; P:GO:0009636; C:GO:0000795; C:GO:0005654; P:GO:0060623; C:GO:0005737; P:GO:0048146; P:GO:0071922	P:negative regulation of chromatin binding; C:microtubule cytoskeleton; P:negative regulation of sister chromatid cohesion; C:cohesin complex; P:mitotic nuclear division; P:negative regulation of DNA replication; F:binding; C:chromatin; P:response to toxic substance; C:synaptonemal complex; C:nucleoplasm; P:regulation of chromosome condensation; C:cytoplasm; P:positive regulation of fibroblast pr…	R-BTA-2470946; R-BTA-2468052; R-BTA-68884; R-BTA-69242; R-BTA-2500257; R-BTA-2467813; R-BTA-68882; R-BTA-2555396; R-BTA-68877; R-BTA-68886; R-BTA-1640170; R-BTA-69278	Cohesin Loading onto Chromatin; Establishment of Sister Chromatid Cohesion; Mitotic Telophase/Cytokinesis; S Phase; Resolution of Sister Chromatid Cohesion; Separation of Sister Chromatids; Mitotic Anaphase; Mitotic Metaphase and Anaphase; Mitotic Prometaphase; M Phase; Cell Cycle; Cell Cycle Mitotic
ENSBTAG00000045482	U6		28	41498833	41498922
ENSBTAG00000042382	U6		28	41535977	41536083
ENSBTAG00000042523	U6		28	41548683	41548785
ENSBTAG00000032800	OPN4	Opsin 4	28	41644490	41654402	C:GO:0005887; F:GO:0005502; F:GO:0008020; P:GO:0018298; P:GO:0016056; P:GO:0007601; P:GO:0042752	C:integral component of plasma membrane; F:11-cis retinal binding; F:G-protein coupled photoreceptor activity; P:protein-chromophore linkage; P:rhodopsin mediated signaling pathway; P:visual perception; P:regulation of circadian rhythm	R-BTA-419771	Opsins
ENSBTAG00000018707	LDB3	LIM domain binding 3	28	41657195	41713873	F:GO:0005080; C:GO:0030018; F:GO:0008270; C:GO:0005856; C:GO:0048471; P:GO:0045214; F:GO:0051371; C:GO:0031143	F:protein kinase C binding; C:Z disc; F:zinc ion binding; C:cytoskeleton; C:perinuclear region of cytoplasm; P:sarcomere organization; F:muscle alpha-actinin binding; C:pseudopodium
ENSBTAG00000000231	BMPR1A	Bone morphogenetic protein receptor type 1A	28	41817915	41875990	P:GO:0060021; C:GO:0009897; P:GO:0002062; P:GO:0003272; P:GO:0009950; P:GO:0042475; P:GO:0007398; P:GO:0021998; P:GO:0045669; P:GO:0045944; P:GO:0023014; P:GO:0042733; F:GO:0005524; C:GO:0005901; P:GO:0006955; P:GO:0001701; P:GO:0030509; F:GO:0001948; P:GO:0060391; P:GO:0048382; P:GO:0035137; P:GO:0050679; P:GO:0030501; P:GO:2000772; P:GO:0030324; P:GO:0019827; F:GO:0042803; P:GO:0014032; P:GO:00…	P:palate development; C:external side of plasma membrane; P:chondrocyte differentiation; P:endocardial cushion formation; P:dorsal/ventral axis specification; P:odontogenesis of dentin-containing tooth; P:ectoderm development; P:neural plate mediolateral regionalization; P:positive regulation of osteoblast differentiation; P:positive regulation of transcription from RNA polymerase II promoter; P:…	R-BTA-201451	Signaling by BMP
ENSBTAG00000003510	MMRN2	Multimerin 2	28	41886524	41901491	C:GO:0005604; C:GO:0005615; C:GO:0070062; F:GO:0005515; P:GO:0030948; P:GO:0090051	C:basement membrane; C:extracellular space; C:extracellular exosome; F:protein binding; P:negative regulation of vascular endothelial growth factor receptor signaling pathway; P:negative regulation of cell migration involved in sprouting angiogenesis
ENSBTAG00000003515	SNCG	Synuclein gamma	28	41902561	41907124	P:GO:0014059; P:GO:0046928; P:GO:0007165; P:GO:0050808; P:GO:0007268; P:GO:0008344; C:GO:0043025; P:GO:0009306; C:GO:0048471; C:GO:0070062; C:GO:0005815; C:GO:0005819; C:GO:0030424	P:regulation of dopamine secretion; P:regulation of neurotransmitter secretion; P:signal transduction; P:synapse organization; P:chemical synaptic transmission; P:adult locomotory behavior; C:neuronal cell body; P:protein secretion; C:perinuclear region of cytoplasm; C:extracellular exosome; C:microtubule organizing center; C:spindle; C:axon
ENSBTAG00000032774	ADIRF	Adipogenesis regulatory factor	28	41912322	41914565	P:GO:0072719; C:GO:0070062; C:GO:0005737; P:GO:0045600; P:GO:0071478; P:GO:0045944; P:GO:2001023; C:GO:0005654	P:cellular response to cisplatin; C:extracellular exosome; C:cytoplasm; P:positive regulation of fat cell differentiation; P:cellular response to radiation; P:positive regulation of transcription from RNA polymerase II promoter; P:regulation of response to drug; C:nucleoplasm
ENSBTAG00000017946	FAM25A	Family with sequence similarity 25 member A	28	41921827	41924801
ENSBTAG00000007540	GLUD1	Glutamate dehydrogenase 1	28	41941042	41979591	F:GO:0070728; F:GO:0042802; P:GO:0006541; F:GO:0004353; F:GO:0004352; F:GO:0043531; C:GO:0005743; P:GO:0021762; F:GO:0005525; P:GO:0006538; F:GO:0005524; P:GO:0072350; P:GO:0006537; C:GO:0005759; P:GO:0055114; P:GO:0032024; F:GO:0070403	F:leucine binding; F:identical protein binding; P:glutamine metabolic process; F:glutamate dehydrogenase [NAD(P)+] activity; F:glutamate dehydrogenase (NAD+) activity; F:ADP binding; C:mitochondrial inner membrane; P:substantia nigra development; F:GTP binding; P:glutamate catabolic process; F:ATP binding; P:tricarboxylic acid metabolic process; P:glutamate biosynthetic process; C:mitochondrial m…	R-BTA-2151201; R-BTA-1592230; R-BTA-70614; R-BTA-1852241	Transcriptional activation of mitochondrial biogenesis; Mitochondrial biogenesis; Amino acid synthesis and interconversion (transamination); Organelle biogenesis and maintenance
In bold: gene or nearest gene from the SNP

## Sheet: dEBVm&dEBVv
Table S1. Complete gene list and annotations in 1-Mb windows among the top 20 that explained the largest proportion of genetic variance shared by dEBVm and dEBVv
Ensembl ID	Gene symbol	Gene name	Chromosome	Gene Start (bp)	Gene End (bp)	GO IDs	GO Names	Pathways IDs	Pathways Names
ENSBTAG00000042772	U6		1	91892152	91892224
ENSBTAG00000008894			3	41127032	41127631
ENSBTAG00000000845	OLFM3	Olfactomedin 3	3	41420909	41642403
ENSBTAG00000019031	PLPPR4	Phospholipid phosphatase related 4	3	44078270	44130952	P:GO:0046839; C:GO:0005887; P:GO:0048839; P:GO:0007165; P:GO:0007409; P:GO:0006644; F:GO:0042577	P:phospholipid dephosphorylation; C:integral component of plasma membrane; P:inner ear development; P:signal transduction; P:axonogenesis; P:phospholipid metabolic process; F:lipid phosphatase activity	R-BTA-419408; R-BTA-500792; R-BTA-373076; R-BTA-372790; R-BTA-162582	Lysosphingolipid and LPA receptors; GPCR ligand binding; Class A/1 (Rhodopsin-like receptors); Signaling by GPCR; Signal Transduction
ENSBTAG00000043198	U6		3	44300129	44300234
ENSBTAG00000004591	PLPPR5	Phospholipid phosphatase related 5	3	44372996	44473523	P:GO:0046839; C:GO:0005887; P:GO:0007165; P:GO:0050770; P:GO:0051491; P:GO:0010976; P:GO:0006644; F:GO:0042577	P:phospholipid dephosphorylation; C:integral component of plasma membrane; P:signal transduction; P:regulation of axonogenesis; P:positive regulation of filopodium assembly; P:positive regulation of neuron projection development; P:phospholipid metabolic process; F:lipid phosphatase activity
ENSBTAG00000031461	SNX7	Sorting nexin 7	3	44657522	44775833
ENSBTAG00000017475	GNAS	GNAS complex locus	13	58010287	58049012	P:GO:0040015; P:GO:0007191; P:GO:0003091; P:GO:0060789; P:GO:0071380; P:GO:0043547; P:GO:0060348; F:GO:0005525; P:GO:0050796; C:GO:0070062; P:GO:0050890; P:GO:0071377; F:GO:0003924; P:GO:0007608; P:GO:0071870; C:GO:0005829; P:GO:0007190; P:GO:0070527; C:GO:0032588; P:GO:0046907; P:GO:0007565; P:GO:0043950; F:GO:0004871; C:GO:0005634; C:GO:0005834; C:GO:0048471; F:GO:0046872; P:GO:0071880; C:GO:00…	P:negative regulation of multicellular organism growth; P:adenylate cyclase-activating dopamine receptor signaling pathway; P:renal water homeostasis; P:hair follicle placode formation; P:cellular response to prostaglandin E stimulus; P:positive regulation of GTPase activity; P:bone development; F:GTP binding; P:regulation of insulin secretion; C:extracellular exosome; P:cognition; P:cellular res…	R-BTA-164378; R-BTA-392851; R-BTA-163359; R-BTA-381676; R-BTA-420092; R-BTA-432040; R-BTA-445717; R-BTA-422356; R-BTA-373080; R-BTA-418346; R-BTA-163685; R-BTA-5610787; R-BTA-5358351; R-BTA-382551; R-BTA-109582; R-BTA-418555	PKA activation in glucagon signalling; Prostacyclin signalling through prostacyclin receptor; Glucagon signaling in metabolic regulation; Glucagon-like Peptide-1 (GLP1) regulates insulin secretion; Glucagon-type ligand receptors; Vasopressin regulates renal water homeostasis via Aquaporins; Aquaporin-mediated transport; Regulation of insulin secretion; Class B/2 (Secretin family receptors); Plate…
ENSBTAG00000047223	GNAS	GNAS complex locus	13	58019524	58049012	P:GO:0040015; F:GO:0035255; P:GO:0007191; P:GO:0030819; P:GO:0043950; C:GO:0005576; F:GO:0004871; C:GO:0005886; P:GO:0043547; F:GO:0005159; F:GO:0005525; F:GO:0031748; P:GO:0007606; F:GO:0046872; F:GO:0051430; F:GO:0003924; P:GO:0071880; C:GO:0030133; F:GO:0031683; P:GO:0071107; F:GO:0031698; F:GO:0031852	P:negative regulation of multicellular organism growth; F:ionotropic glutamate receptor binding; P:adenylate cyclase-activating dopamine receptor signaling pathway; P:positive regulation of cAMP biosynthetic process; P:positive regulation of cAMP-mediated signaling; C:extracellular region; F:signal transducer activity; C:plasma membrane; P:positive regulation of GTPase activity; F:insulin-like gr…
ENSBTAG00000037319	bta-mir-296		13	58091936	58092013
ENSBTAG00000016724	NPEPL1	Aminopeptidase like 1	13	58207245	58222951	P:GO:0061025; F:GO:0019905; F:GO:0005484; F:GO:0008235; C:GO:0005783; F:GO:0004177; P:GO:0006886; P:GO:0042147; P:GO:0090161; C:GO:0005634; C:GO:0005802; C:GO:0048471; C:GO:0005925; P:GO:0006508; C:GO:0016021; C:GO:0005829; C:GO:0031201; F:GO:0030145; C:GO:0031985	P:membrane fusion; F:syntaxin binding; F:SNAP receptor activity; F:metalloexopeptidase activity; C:endoplasmic reticulum; F:aminopeptidase activity; P:intracellular protein transport; P:retrograde transport, endosome to Golgi; P:Golgi ribbon formation; C:nucleus; C:trans-Golgi network; C:perinuclear region of cytoplasm; C:focal adhesion; P:proteolysis; C:integral component of membrane; C:cytosol;…
ENSBTAG00000003872	STX16	Syntaxin 16	13	58237976	58260726	F:GO:0019905; F:GO:0005484; C:GO:0005783; P:GO:0006886; P:GO:0042147; P:GO:0090161; C:GO:0005802; C:GO:0048471; C:GO:0005925; P:GO:0006906; P:GO:0048278; C:GO:0016021; C:GO:0005829; C:GO:0031201; C:GO:0031985	F:syntaxin binding; F:SNAP receptor activity; C:endoplasmic reticulum; P:intracellular protein transport; P:retrograde transport, endosome to Golgi; P:Golgi ribbon formation; C:trans-Golgi network; C:perinuclear region of cytoplasm; C:focal adhesion; P:vesicle fusion; P:vesicle docking; C:integral component of membrane; C:cytosol; C:SNARE complex; C:Golgi cisterna	R-BTA-6811440; R-BTA-6811438; R-BTA-6811442; R-BTA-199991; R-BTA-5653656	Retrograde transport at the Trans-Golgi-Network; Intra-Golgi traffic; Intra-Golgi and retrograde Golgi-to-ER traffic; Membrane Trafficking; Vesicle-mediated transport
ENSBTAG00000038838			13	58308600	58308740
ENSBTAG00000020397	APCDD1L	APC down-regulated 1 like	13	58439175	58446547
ENSBTAG00000017424	VAPB	VAMP associated protein B and C	13	58463228	58510710	F:GO:0042803; P:GO:0044829; P:GO:0044828; P:GO:0090114; C:GO:0000139; P:GO:0007029; P:GO:0046725; F:GO:0008017; P:GO:0006874; C:GO:0005789; P:GO:0006987; P:GO:0044791; F:GO:0046982; P:GO:0044790; F:GO:0048487; C:GO:0016021; F:GO:0019899; F:GO:0033149	F:protein homodimerization activity; P:positive regulation by host of viral genome replication; P:negative regulation by host of viral genome replication; P:COPII-coated vesicle budding; C:Golgi membrane; P:endoplasmic reticulum organization; P:negative regulation by virus of viral protein levels in host cell; F:microtubule binding; P:cellular calcium ion homeostasis; C:endoplasmic reticulum memb…	R-BTA-1660661; R-BTA-428157	Sphingolipid de novo biosynthesis; Sphingolipid metabolism
ENSBTAG00000018053	RAB22A	RAB22A, member RAS oncogene family	13	58537701	58585721	P:GO:0007032; P:GO:0007264; P:GO:0015031; C:GO:0005770; P:GO:0006897; C:GO:0005886; P:GO:0097494; F:GO:0005525; C:GO:0005769; C:GO:0070062; F:GO:0005515; F:GO:0003924; C:GO:0001726; C:GO:0015629; F:GO:0019003; C:GO:0030670; C:GO:0010008	P:endosome organization; P:small GTPase mediated signal transduction; P:protein transport; C:late endosome; P:endocytosis; C:plasma membrane; P:regulation of vesicle size; F:GTP binding; C:early endosome; C:extracellular exosome; F:protein binding; F:GTPase activity; C:ruffle; C:actin cytoskeleton; F:GDP binding; C:phagocytic vesicle membrane; C:endosome membrane	R-BTA-8873719	RAB geranylgeranylation
ENSBTAG00000013574	ANKRD60	Ankyrin repeat domain 60	13	58663305	58673817	F:GO:0005515	F:protein binding
ENSBTAG00000016926	C20orf85	Chromosome 13 open reading frame, human C20orf85	13	58709492	58725285
ENSBTAG00000026306			14	23067159	23068103			; R-BTA-674695; R-BTA-76042; R-BTA-73779; R-BTA-73776; R-BTA-75953; R-BTA-3700989; R-BTA-6804756; R-BTA-212436; R-BTA-5633007; R-BTA-73857; R-BTA-74160	RNA Polymerase II Pre-transcription Events; RNA Polymerase II Transcription Initiation And Promoter Clearance; RNA Polymerase II Transcription Pre-Initiation And Promoter Opening; RNA Polymerase II Promoter Escape; RNA Polymerase II Transcription Initiation; Transcriptional Regulation by TP53; Regulation of TP53 Activity through Phosphorylation; Generic Transcription Pathway; Regulation of TP53 A…
ENSBTAG00000000878	RB1CC1	RB1 inducible coiled-coil 1	14	23147992	23177073	P:GO:0000045; F:GO:0019901; P:GO:0007507; C:GO:0031965; P:GO:0045793; C:GO:0034045; P:GO:0001889; C:GO:1990316; P:GO:0001934; P:GO:0010506; P:GO:2001237; P:GO:0007254	P:autophagosome assembly; F:protein kinase binding; P:heart development; C:nuclear membrane; P:positive regulation of cell size; C:pre-autophagosomal structure membrane; P:liver development; C:ATG1/ULK1 kinase complex; P:positive regulation of protein phosphorylation; P:regulation of autophagy; P:negative regulation of extrinsic apoptotic signaling pathway; P:JNK cascade	R-BTA-1632852; R-BTA-8953897	Macroautophagy; Cellular responses to external stimuli
ENSBTAG00000042577	U6		14	23254313	23254419
ENSBTAG00000016159	NPBWR1	Neuropeptides B/W receptor 1	14	23263815	23264810
ENSBTAG00000000914	OPRK1	Opioid receptor kappa 1	14	23373836	23395443	P:GO:1901381; P:GO:0043627; P:GO:0009314; C:GO:0043204; P:GO:0046877; P:GO:0040017; P:GO:0042711; P:GO:0042755; C:GO:0005887; C:GO:0030425; P:GO:0045471; P:GO:0031635; P:GO:1903937; P:GO:0006955; P:GO:0007626; P:GO:0032868; P:GO:0048148; P:GO:0051607; P:GO:0050951; P:GO:1990708; F:GO:0038048; F:GO:0042923; P:GO:0044849; P:GO:0007268; P:GO:0007200; P:GO:0043278; P:GO:1903715; C:GO:0043679; P:GO:19…	P:positive regulation of potassium ion transmembrane transport; P:response to estrogen; P:response to radiation; C:perikaryon; P:regulation of saliva secretion; P:positive regulation of locomotion; P:maternal behavior; P:eating behavior; C:integral component of plasma membrane; C:dendrite; P:response to ethanol; P:adenylate cyclase-inhibiting opioid receptor signaling pathway; P:response to acryl…
ENSBTAG00000003450	ATP6V1H	ATPase H+ transporting V1 subunit H	14	23511301	23558678	C:GO:0000221; C:GO:0070062; P:GO:0015991; F:GO:0046961; F:GO:0005488; P:GO:0006897; C:GO:0005765	C:vacuolar proton-transporting V-type ATPase, V1 domain; C:extracellular exosome; P:ATP hydrolysis coupled proton transport; F:proton-transporting ATPase activity, rotational mechanism; F:binding; P:endocytosis; C:lysosomal membrane	R-BTA-77387; R-BTA-917977; R-BTA-1222556; R-BTA-917937; R-BTA-74752; R-BTA-983712; R-BTA-168249; R-BTA-168256	Insulin receptor recycling; Transferrin endocytosis and recycling; ROS, RNS production in phagocytes; Iron uptake and transport; Signaling by Insulin receptor; Ion channel transport; Innate Immune System; Immune System
ENSBTAG00000003454	RGS20	Regulator of G-protein signaling 20	14	23561303	23613020	C:GO:0014069; F:GO:0019901; F:GO:0005096; P:GO:0090244; P:GO:0006355; P:GO:0009950; C:GO:0005881; F:GO:0008013; C:GO:0005886; P:GO:0043547; C:GO:0030877; P:GO:0090090; C:GO:0005634; C:GO:0005802; P:GO:0008219; C:GO:0005938; F:GO:0070016; P:GO:0030154; P:GO:0035412; P:GO:0071407	C:postsynaptic density; F:protein kinase binding; F:GTPase activator activity; P:Wnt signaling pathway involved in somitogenesis; P:regulation of transcription, DNA-templated; P:dorsal/ventral axis specification; C:cytoplasmic microtubule; F:beta-catenin binding; C:plasma membrane; P:positive regulation of GTPase activity; C:beta-catenin destruction complex; P:negative regulation of canonical Wnt…
ENSBTAG00000003460	TCEA1	Transcription elongation factor A1	14	23620858	23637730
ENSBTAG00000004243	LYPLA1	Lysophospholipase I	14	23651477	23668800	F:GO:0004622; C:GO:0070062; F:GO:0005515; F:GO:0008474; C:GO:0005739; P:GO:0002084; C:GO:0005829; P:GO:0050999; P:GO:0006631; P:GO:0042997	F:lysophospholipase activity; C:extracellular exosome; F:protein binding; F:palmitoyl-(protein) hydrolase activity; C:mitochondrion; P:protein depalmitoylation; C:cytosol; P:regulation of nitric-oxide synthase activity; P:fatty acid metabolic process; P:negative regulation of Golgi to plasma membrane protein transport	R-BTA-203615; R-BTA-203765; R-BTA-202131	eNOS activation; eNOS activation and regulation; Metabolism of nitric oxide
ENSBTAG00000001174	MRPL15	Mitochondrial ribosomal protein L15	14	23675383	23680928	F:GO:0003735; P:GO:0070124; P:GO:0070125; C:GO:0005762; C:GO:0005743	F:structural constituent of ribosome; P:mitochondrial translational initiation; P:mitochondrial translational elongation; C:mitochondrial large ribosomal subunit; C:mitochondrial inner membrane	R-BTA-72766; R-BTA-5389840; R-BTA-5419276; R-BTA-5368287	Translation; Mitochondrial translation elongation; Mitochondrial translation termination; Mitochondrial translation
ENSBTAG00000033627			14	23724626	23725771
ENSBTAG00000022539	POLR2K	RNA polymerase II subunit K	14	23735755	23737474	P:GO:0006361; P:GO:0006383; P:GO:0006362; P:GO:0006283; P:GO:0008543; P:GO:0006363; P:GO:0042795; P:GO:0006367; P:GO:0000398; P:GO:0006368; F:GO:0001056; F:GO:0001055; F:GO:0001054; P:GO:0035019; C:GO:0005829; P:GO:0050434; F:GO:0008270; P:GO:0045815; P:GO:0006370; P:GO:0032481; C:GO:0005666; P:GO:0006356; C:GO:0005665; F:GO:0003677; C:GO:0005736; P:GO:0031047	P:transcription initiation from RNA polymerase I promoter; P:transcription from RNA polymerase III promoter; P:transcription elongation from RNA polymerase I promoter; P:transcription-coupled nucleotide-excision repair; P:fibroblast growth factor receptor signaling pathway; P:termination of RNA polymerase I transcription; P:snRNA transcription from RNA polymerase II promoter; P:transcription init…	R-BTA-6796648; R-BTA-6781823; R-BTA-75955; R-BTA-112382; R-BTA-6782135; R-BTA-6782210; R-BTA-6781827; R-BTA-113418; R-BTA-5696398; R-BTA-6803529; R-BTA-77075; R-BTA-76066; R-BTA-76061; R-BTA-72086; R-BTA-76071; R-BTA-73772; R-BTA-73863; R-BTA-74158; R-BTA-76046; R-BTA-5578749; R-BTA-73762; R-BTA-211000; R-BTA-72165; R-BTA-5250913; R-BTA-5250924; R-BTA-73777; R-BTA-9006934; R-BTA-212165; R-BTA-738…	TP53 Regulates Transcription of DNA Repair Genes; Formation of TC-NER Pre-Incision Complex; RNA Polymerase II Transcription Elongation; Formation of RNA Pol II elongation complex ; Dual incision in TC-NER; Gap-filling DNA repair synthesis and ligation in TC-NER; Transcription-Coupled Nucleotide Excision Repair (TC-NER); Formation of the Early Elongation Complex; Nucleotide Excision Repair; FGFR2 …
ENSBTAG00000005748	SOX17	SRY-box 17	14	23884842	23886642	P:GO:2000043; P:GO:0061031; P:GO:0061010; P:GO:0007493; F:GO:0044212; P:GO:0003151; P:GO:0023019; P:GO:0072091; F:GO:0001228; F:GO:0043565; P:GO:0001570; P:GO:0045944; C:GO:0044798; P:GO:0048617; P:GO:0000122; P:GO:0048643; F:GO:0046982; P:GO:0001525; P:GO:0030308; P:GO:0003308; F:GO:0003705; P:GO:0060807; P:GO:0072001; P:GO:0001947; P:GO:0060070; P:GO:2000035; P:GO:0001828; P:GO:0042789; P:GO:00…	P:regulation of cardiac cell fate specification; P:endodermal digestive tract morphogenesis; P:gall bladder development; P:endodermal cell fate determination; F:transcription regulatory region DNA binding; P:outflow tract morphogenesis; P:signal transduction involved in regulation of gene expression; P:regulation of stem cell proliferation; F:transcriptional activator activity, RNA polymerase II …	R-BTA-3769402; R-BTA-201681; R-BTA-195721	Deactivation of the beta-catenin transactivating complex; TCF dependent signaling in response to WNT; Signaling by WNT
ENSBTAG00000011203	RP1	RP1, axonemal microtubule associated	14	23990193	23999338	C:GO:0032391; P:GO:0035082; P:GO:0007601; P:GO:0046549; C:GO:0005875; C:GO:0005930; C:GO:0001750; F:GO:0008017; P:GO:0046548; C:GO:0005737; P:GO:0045494; P:GO:0035845; C:GO:0001917; P:GO:0035556	C:photoreceptor connecting cilium; P:axoneme assembly; P:visual perception; P:retinal cone cell development; C:microtubule associated complex; C:axoneme; C:photoreceptor outer segment; F:microtubule binding; P:retinal rod cell development; C:cytoplasm; P:photoreceptor cell maintenance; P:photoreceptor cell outer segment organization; C:photoreceptor inner segment; P:intracellular signal transduct…
ENSBTAG00000047303			14	24019278	24100855	P:GO:0042461; P:GO:0007601; C:GO:0005622; P:GO:0035556; C:GO:0001750; F:GO:0008017	P:photoreceptor cell development; P:visual perception; C:intracellular; P:intracellular signal transduction; C:photoreceptor outer segment; F:microtubule binding
ENSBTAG00000044050	XKR4	XK related 4	14	24295567	24610955	C:GO:0016021	C:integral component of membrane
ENSBTAG00000005893	TMEM68	Transmembrane protein 68	14	24711327	24747118	F:GO:0016746; P:GO:0008152; C:GO:0016021	F:transferase activity, transferring acyl groups; P:metabolic process; C:integral component of membrane
ENSBTAG00000005898	TGS1	Trimethylguanosine synthase 1	14	24747219	24772713	C:GO:0005634; F:GO:0071164; C:GO:0005615; P:GO:0036261; C:GO:0005737; P:GO:0009452	C:nucleus; F:RNA trimethylguanosine synthase activity; C:extracellular space; P:7-methylguanosine cap hypermethylation; C:cytoplasm; P:7-methylguanosine RNA capping	R-BTA-400206; R-BTA-194441; R-BTA-191859; R-BTA-8953854; R-BTA-556833; R-BTA-1430728	Regulation of lipid metabolism by Peroxisome proliferator-activated receptor alpha (PPARalpha); Metabolism of non-coding RNA; snRNP Assembly; Metabolism of RNA; Metabolism of lipids; Metabolism
ENSBTAG00000020034	LYN	LYN proto-oncogene, Src family tyrosine kinase	14	24847257	24920713			R-BTA-75892; R-BTA-1433559; R-BTA-5690714; R-BTA-5621575; R-BTA-3928663; R-BTA-912631; R-BTA-389513; R-BTA-2029481; R-BTA-982772; R-BTA-2730905; R-BTA-389356; R-BTA-3928665; R-BTA-2871809; R-BTA-1433557; R-BTA-3928662; R-BTA-69231; R-BTA-69236; R-BTA-512988; R-BTA-2871796; R-BTA-114604; R-BTA-388841; R-BTA-2682334; R-BTA-2871837; R-BTA-2029480; R-BTA-5621481; R-BTA-983705; R-BTA-2454202; R-BTA-20…	Platelet Adhesion to exposed collagen; Regulation of KIT signaling; CD22 mediated BCR regulation; CD209 (DC-SIGN) signaling; EPHA-mediated growth cone collapse; Regulation of signaling by CBL; CTLA4 inhibitory signaling; FCGR activation; Growth hormone receptor signaling; Role of LAT2/NTAL/LAB on calcium mobilization; CD28 co-stimulation; EPH-ephrin mediated repulsion of cells; FCERI mediated Ca+…
ENSBTAG00000019147	RPS20	Ribosomal protein S20	14	24955079	24956324	C:GO:0022627; P:GO:0006364; P:GO:0006413; C:GO:0005654; P:GO:0019083; C:GO:0070062; F:GO:0003723; F:GO:0005515; P:GO:0006614; F:GO:0003735; P:GO:0000184; C:GO:0016020; C:GO:0031012	C:cytosolic small ribosomal subunit; P:rRNA processing; P:translational initiation; C:nucleoplasm; P:viral transcription; C:extracellular exosome; F:RNA binding; F:protein binding; P:SRP-dependent cotranslational protein targeting to membrane; F:structural constituent of ribosome; P:nuclear-transcribed mRNA catabolic process, nonsense-mediated decay; C:membrane; C:extracellular matrix	R-BTA-72689; R-BTA-72695; R-BTA-72649; R-BTA-72702; R-BTA-72706; R-BTA-72662; R-BTA-156827; R-BTA-72737; R-BTA-72613; R-BTA-975956; R-BTA-927802; R-BTA-975957; R-BTA-6791226; R-BTA-72312; R-BTA-8868773	Formation of a pool of free 40S subunits; Formation of the ternary complex, and subsequently, the 43S complex; Translation initiation complex formation; Ribosomal scanning and start codon recognition; GTP hydrolysis and joining of the 60S ribosomal subunit; Activation of the mRNA upon binding of the cap-binding complex and eIFs, and subsequent binding to 43S; L13a-mediated translational silencing…
ENSBTAG00000045097	snoU54		14	24955769	24955835
ENSBTAG00000028889	U1		14	24970516	24970679
ENSBTAG00000019145	MOS	MOS proto-oncogene, serine/threonine kinase	14	24975950	24976948	F:GO:0005524; F:GO:0004674; P:GO:0006468	F:ATP binding; F:protein serine/threonine kinase activity; P:protein phosphorylation
ENSBTAG00000004022	PLAG1	PLAG1 zinc finger	14	25007291	25009296	P:GO:0035264; C:GO:0005634; P:GO:0010629; F:GO:0001077; F:GO:0046872; F:GO:0000978; P:GO:0060252; P:GO:0022612; P:GO:0060736; P:GO:0045944	P:multicellular organism growth; C:nucleus; P:negative regulation of gene expression; F:transcriptional activator activity, RNA polymerase II core promoter proximal region sequence-specific binding; F:metal ion binding; F:RNA polymerase II core promoter proximal region sequence-specific DNA binding; P:positive regulation of glial cell proliferation; P:gland morphogenesis; P:prostate gland growth;…
ENSBTAG00000033284	CHCHD7	Coiled-coil-helix-coiled-coil-helix domain containing 7	14	25052885	25058779
ENSBTAG00000039031			14	25067486	25067823
ENSBTAG00000018570	SDR16C5	Short chain dehydrogenase/reductase family 16C, member 5	14	25105062	25117554	C:GO:0005789; F:GO:0004745; P:GO:0043616; C:GO:0016021; P:GO:0042572; P:GO:0042574; P:GO:0055114	C:endoplasmic reticulum membrane; F:retinol dehydrogenase activity; P:keratinocyte proliferation; C:integral component of membrane; P:retinol metabolic process; P:retinal metabolic process; P:oxidation-reduction process	R-BTA-5365859; R-BTA-9006931; R-BTA-5362517	RA biosynthesis pathway; Signaling by Nuclear Receptors; Signaling by Retinoic Acid
ENSBTAG00000040321	SRD16C6	Short chain dehydrogenase/reductase family 16C, member 6	14	25153583	25179651	F:GO:0016491; P:GO:0055114	F:oxidoreductase activity; P:oxidation-reduction process
ENSBTAG00000004924	PENK	Proenkephalin	14	25218586	25222991	F:GO:0005184; P:GO:0007268; C:GO:0043025; C:GO:0005576; P:GO:0042742; C:GO:0005886; C:GO:0043679; P:GO:0001662; C:GO:0030425; P:GO:0007218; P:GO:0007626; P:GO:0001964; P:GO:0002118; F:GO:0001515; F:GO:0031628; P:GO:0019233	F:neuropeptide hormone activity; P:chemical synaptic transmission; C:neuronal cell body; C:extracellular region; P:defense response to bacterium; C:plasma membrane; C:axon terminus; P:behavioral fear response; C:dendrite; P:neuropeptide signaling pathway; P:locomotory behavior; P:startle response; P:aggressive behavior; F:opioid peptide activity; F:opioid receptor binding; P:sensory perception of…	R-BTA-375276; R-BTA-418594; R-BTA-8957275; R-BTA-381426; R-BTA-388396; R-BTA-392499; R-BTA-597592	Peptide ligand-binding receptors; G alpha (i) signalling events; Post-translational protein phosphorylation; Regulation of Insulin-like Growth Factor (IGF) transport and uptake by Insulin-like Growth Factor Binding Proteins (IGFBPs); GPCR downstream signalling; Metabolism of proteins; Post-translational protein modification
ENSBTAG00000043923	U6		14	25492090	25492184
ENSBTAG00000015637	IMPAD1	Inositol monophosphatase domain containing 1	14	25544907	25560879	F:GO:0008254; F:GO:0008441; P:GO:0006021; P:GO:0009791; P:GO:0002063; P:GO:0046854; C:GO:0005794; P:GO:0042733; F:GO:0000287; F:GO:0008934; C:GO:0016021; P:GO:0001958; P:GO:0016311; F:GO:0052832; P:GO:0030204; F:GO:0052833	F:3-nucleotidase activity; F:3(2),5-bisphosphate nucleotidase activity; P:inositol biosynthetic process; P:post-embryonic development; P:chondrocyte development; P:phosphatidylinositol phosphorylation; C:Golgi apparatus; P:embryonic digit morphogenesis; F:magnesium ion binding; F:inositol monophosphate 1-phosphatase activity; C:integral component of membrane; P:endochondral ossification; P:dephos…	R-BTA-156584; R-BTA-156580; R-BTA-211859	Cytosolic sulfonation of small molecules; Phase II - Conjugation of compounds; Biological oxidations
ENSBTAG00000006188	USH2A	Usherin	16	19573856	20502175	C:GO:0032391; F:GO:0042803; P:GO:0060113; C:GO:0036064; C:GO:0002142; C:GO:1990075; P:GO:0007605; P:GO:0045184; P:GO:0048496; C:GO:0005604; C:GO:1990696; F:GO:0005518; C:GO:0005737; P:GO:0045494; C:GO:0016021; F:GO:0017022; C:GO:0060171; C:GO:0001917; P:GO:0050953; C:GO:0016324; P:GO:0035315	C:photoreceptor connecting cilium; F:protein homodimerization activity; P:inner ear receptor cell differentiation; C:ciliary basal body; C:stereocilia ankle link complex; C:periciliary membrane compartment; P:sensory perception of sound; P:establishment of protein localization; P:maintenance of animal organ identity; C:basement membrane; C:USH2 complex; F:collagen binding; C:cytoplasm; P:photorec…
ENSBTAG00000010392	ESRRG	Estrogen related receptor gamma	16	20595768	20789340	F:GO:0008270; P:GO:0007275; F:GO:0000977; F:GO:0001228; F:GO:0005496; P:GO:0045944; P:GO:0043401; P:GO:0006367; C:GO:0005654; F:GO:0005516; P:GO:0048384; F:GO:0050682; F:GO:0003707; F:GO:0003708	F:zinc ion binding; P:multicellular organism development; F:RNA polymerase II regulatory region sequence-specific DNA binding; F:transcriptional activator activity, RNA polymerase II transcription regulatory region sequence-specific binding; F:steroid binding; P:positive regulation of transcription from RNA polymerase II promoter; P:steroid hormone mediated signaling pathway; P:transcription init…	R-BTA-383280	Nuclear Receptor transcription pathway

## Sheet: dEBVv&dEBVv_r0
Table S1. Complete gene list and annotations in 1-Mb windows among the top 20 that explained the largest proportion of genetic variance shared by dEBVv and dEBVv_r0
Ensembl ID	Gene symbol	Gene name	Chromosome	Gene Start (bp)	Gene End (bp)	GO IDs	GO Names	Pathways IDs	Pathways Names
ENSBTAG00000029683	U1		12	4035320	4035486
ENSBTAG00000044554	U6		12	4035644	4035735

## Sheet: dEBVv&ln_σê2
Table S1. Complete gene list and annotations in 1-Mb windows among the top 20 that explained the largest proportion of genetic variance shared by dEBVv and ln_σê2
Ensembl ID	Gene symbol	Gene name	Chromosome	Gene Start (bp)	Gene End (bp)	GO IDs	GO Names	Pathways IDs	Pathways Names
ENSBTAG00000012335	UBA7	Ubiquitin like modifier activating enzyme 7	22	50991902	51000966	C:GO:0005634; F:GO:0004842; F:GO:0019782; P:GO:0032020; C:GO:0005829; F:GO:0004839; P:GO:0019941; P:GO:0016567	C:nucleus; F:ubiquitin-protein transferase activity; F:ISG15 activating enzyme activity; P:ISG15-protein conjugation; C:cytosol; F:ubiquitin activating enzyme activity; P:modification-dependent protein catabolic process; P:protein ubiquitination	R-BTA-936440; R-BTA-5656169; R-BTA-1169408; R-BTA-1169410; R-BTA-110313; R-BTA-73893; R-BTA-168928; R-BTA-913531; R-BTA-73894; R-BTA-1280215	Negative regulators of DDX58/IFIH1 signaling; Termination of translesion DNA synthesis; ISG15 antiviral mechanism; Antiviral mechanism by IFN-stimulated genes; Translesion synthesis by Y family DNA polymerases bypasses lesions on DNA template; DNA Damage Bypass; DDX58/IFIH1-mediated induction of interferon-alpha/beta; Interferon Signaling; DNA Repair; Cytokine Signaling in Immune system
ENSBTAG00000012322	FAM212A	Family with sequence similarity 212 member A	22	51001140	51002896	P:GO:0021915; C:GO:0070062	P:neural tube development; C:extracellular exosome
ENSBTAG00000005728	CDHR4	Cadherin related family member 4	22	51005176	51012628	F:GO:0005509; C:GO:0016021; P:GO:0007156; C:GO:0005886	F:calcium ion binding; C:integral component of membrane; P:homophilic cell adhesion via plasma membrane adhesion molecules; C:plasma membrane
ENSBTAG00000011595	IP6K1	Inositol hexakisphosphate kinase 1	22	51014686	51049408	P:GO:0032958; C:GO:0005737; F:GO:0008440; P:GO:0046854; C:GO:0005730	P:inositol phosphate biosynthetic process; C:cytoplasm; F:inositol-1,4,5-trisphosphate 3-kinase activity; P:phosphatidylinositol phosphorylation; C:nucleolus	R-BTA-1855167	Synthesis of pyrophosphates in the cytosol
ENSBTAG00000032026	GMPPB	GDP-mannose pyrophosphorylase B	22	51052512	51054893	F:GO:0005525; C:GO:0070062; P:GO:0009298; C:GO:0005739; F:GO:0004475	F:GTP binding; C:extracellular exosome; P:GDP-mannose biosynthetic process; C:mitochondrion; F:mannose-1-phosphate guanylyltransferase activity
ENSBTAG00000011588	RNF123	Ring finger protein 123	22	51054914	51078183	F:GO:0008270; F:GO:0005515; C:GO:0005737; F:GO:0016874	F:zinc ion binding; F:protein binding; C:cytoplasm; F:ligase activity	R-BTA-5689880; R-BTA-5688426; R-BTA-983168; R-BTA-983169; R-BTA-597592; R-BTA-1280218; R-BTA-392499	Ub-specific processing proteases; Deubiquitination; Antigen processing: Ubiquitination & Proteasome degradation; Class I MHC mediated antigen processing & presentation; Post-translational protein modification; Adaptive Immune System; Metabolism of proteins
ENSBTAG00000045547	AMIGO3	Adhesion molecule with Ig like domain 3	22	51056714	51058249
ENSBTAG00000011585	MST1	Macrophage stimulating 1	22	51080758	51085659	C:GO:0005615; P:GO:0006508; F:GO:0004252; P:GO:0045721; P:GO:2000479; F:GO:0030971	C:extracellular space; P:proteolysis; F:serine-type endopeptidase activity; P:negative regulation of gluconeogenesis; P:regulation of cAMP-dependent protein kinase activity; F:receptor tyrosine kinase binding
ENSBTAG00000011583	APEH	Acylaminoacyl-peptide hydrolase	22	51086070	51094554	C:GO:0031965; C:GO:0070062; C:GO:0005737; F:GO:0008242; P:GO:0006508; F:GO:0004252; P:GO:0050435	C:nuclear membrane; C:extracellular exosome; C:cytoplasm; F:omega peptidase activity; P:proteolysis; F:serine-type endopeptidase activity; P:beta-amyloid metabolic process	R-BTA-72764; R-BTA-72766	Eukaryotic Translation Termination; Translation
ENSBTAG00000011581	BSN	Bassoon presynaptic cytomatrix protein	22	51104195	51175293	P:GO:0007416; C:GO:0048786; F:GO:0046872	P:synapse assembly; C:presynaptic active zone; F:metal ion binding
ENSBTAG00000011580	DAG1	Dystroglycan 1	22	51187154	51200326	F:GO:0015631; P:GO:0060441; P:GO:0034453; P:GO:0043409; F:GO:0051393; C:GO:0009279; P:GO:0060445; P:GO:0007016; C:GO:0005654; P:GO:0010717; C:GO:0005604; P:GO:0022011; C:GO:0070062; P:GO:0021682; C:GO:0005925; C:GO:0045211; C:GO:0042383; F:GO:0005509; C:GO:0016011; F:GO:0017166; P:GO:0019048; P:GO:0071679; C:GO:0030027; C:GO:0070938; P:GO:0010470; F:GO:0042169; P:GO:0002011; F:GO:0043236; C:GO:00…	F:tubulin binding; P:epithelial tube branching involved in lung morphogenesis; P:microtubule anchoring; P:negative regulation of MAPK cascade; F:alpha-actinin binding; C:cell outer membrane; P:branching involved in salivary gland morphogenesis; P:cytoskeletal anchoring at plasma membrane; C:nucleoplasm; P:regulation of epithelial to mesenchymal transition; C:basement membrane; P:myelination in pe…	R-BTA-9010553; R-BTA-3000178; R-BTA-5173105	Regulation of expression of SLITs and ROBOs; ECM proteoglycans; O-linked glycosylation
ENSBTAG00000022632	TCTA	T-cell leukemia translocation altered	22	51254439	51257322	C:GO:0016021	C:integral component of membrane
ENSBTAG00000002321	AMT	Aminomethyltransferase	22	51257611	51261937	F:GO:0031405; F:GO:0008483; P:GO:0019464; F:GO:0004047; C:GO:0005743; P:GO:0032259	F:lipoic acid binding; F:transaminase activity; P:glycine decarboxylation via glycine cleavage system; F:aminomethyltransferase activity; C:mitochondrial inner membrane; P:methylation	R-BTA-6783984; R-BTA-389661; R-BTA-71291	Glycine degradation; Glyoxylate metabolism and glycine degradation; Metabolism of amino acids and derivatives
ENSBTAG00000000387	NICN1	Nicolin 1	22	51262430	51266667	C:GO:0005634; C:GO:0005874	C:nucleus; C:microtubule
ENSBTAG00000004279	RHOA	Ras homolog family member A	22	51277867	51323093	P:GO:0040038; P:GO:0044319; P:GO:0050919; P:GO:0033144; P:GO:1904695; P:GO:0007179; P:GO:0002363; P:GO:0090051; P:GO:0000212; P:GO:0021795; C:GO:0005789; P:GO:0030307; F:GO:0003924; F:GO:0017022; F:GO:0019003; C:GO:0005829; C:GO:0031234; P:GO:0051924; C:GO:0030424; C:GO:0030027; F:GO:0019904; P:GO:2000290; P:GO:0038027; P:GO:0060317; P:GO:1902766; P:GO:0007266; P:GO:0003100; P:GO:0042346; P:GO:00…	P:polar body extrusion after meiotic divisions; P:wound healing, spreading of cells; P:negative chemotaxis; P:negative regulation of intracellular steroid hormone receptor signaling pathway; P:positive regulation of vascular smooth muscle contraction; P:transforming growth factor beta receptor signaling pathway; P:alpha-beta T cell lineage commitment; P:negative regulation of cell migration invol…	R-BTA-376176; R-BTA-209563; R-BTA-5627117; R-BTA-8985586; R-BTA-5666185; R-BTA-5625900; R-BTA-416550; R-BTA-5625970; R-BTA-198203; R-BTA-193634; R-BTA-416572; R-BTA-193697; R-BTA-2173791; R-BTA-400685; R-BTA-8849471; R-BTA-6785631; R-BTA-3928663; R-BTA-9006936; R-BTA-5689896; R-BTA-3928662; R-BTA-392451; R-BTA-5625740; R-BTA-397795; R-BTA-373755; R-BTA-1227986; R-BTA-8848021; R-BTA-9006927; R-BTA…	Signaling by ROBO receptors; Axonal growth stimulation; RHO GTPases Activate ROCKs; SLIT2:ROBO1 increases RHOA activity; RHO GTPases Activate Rhotekin and Rhophilins; RHO GTPases activate CIT; Sema4D mediated inhibition of cell attachment and migration; RHO GTPases activate KTN1; PI3K/AKT activation; Axonal growth inhibition (RHOA activation); Sema4D induced cell migration and growth-cone collaps…
ENSBTAG00000044873	U6		22	51328304	51328406
ENSBTAG00000011899	USP4	Ubiquitin specific peptidase 4	22	51335299	51374742	P:GO:0016579; P:GO:0034394; F:GO:0042802; C:GO:0005886; P:GO:0000244; P:GO:0006511; F:GO:0004843; C:GO:0005634; P:GO:0031647; C:GO:0005737; F:GO:0046872; F:GO:0031685; P:GO:0031397	P:protein deubiquitination; P:protein localization to cell surface; F:identical protein binding; C:plasma membrane; P:spliceosomal tri-snRNP complex assembly; P:ubiquitin-ependent protein catabolic process; F:thiol-dependent ubiquitin-specific protease activity; C:nucleus; P:regulation of protein stability; C:cytoplasm; F:metal ion binding; F:adenosine receptor binding; P:negative regulation of p…	R-BTA-5357786; R-BTA-5357956; R-BTA-5357905; R-BTA-75893; R-BTA-73887	TNFR1-induced proapoptotic signaling; TNFR1-induced NFkappaB signaling pathway; Regulation of TNFR1 signaling; TNF signaling; Death Receptor Signalling
ENSBTAG00000011894	C3orf62	Chromosome 3 open reading frame 62	22	51375767	51379188
ENSBTAG00000009371	CCDC36	Coiled-coil domain containing 36	22	51386309	51413444	P:GO:0006310; P:GO:0002230; P:GO:0098792; P:GO:0042138	P:DNA recombination; P:positive regulation of defense response to virus by host; P:xenophagy; P:meiotic DNA double-strand break formation
ENSBTAG00000000982	C3orf84	Chromosome 3 open reading frame 84	22	51418820	51426814
ENSBTAG00000000981	KLHDC8B	Kelch domain containing 8B	22	51427513	51432321	F:GO:0005515; C:GO:0005737	F:protein binding; C:cytoplasm
ENSBTAG00000013932	CCDC71	Coiled-coil domain containing 71	22	51435769	51439453
ENSBTAG00000022635	LAMB2	Laminin subunit beta 2	22	51456200	51470441	P:GO:0014002; P:GO:0014044; P:GO:0060041; P:GO:0007411; F:GO:0005178; C:GO:0045202; P:GO:0048677; P:GO:0007601; P:GO:0007528; P:GO:0072274; C:GO:0070062; C:GO:0005608; P:GO:0072249	P:astrocyte development; P:Schwann cell development; P:retina development in camera-type eye; P:axon guidance; F:integrin binding; C:synapse; P:axon extension involved in regeneration; P:visual perception; P:neuromuscular junction development; P:metanephric glomerular basement membrane development; C:extracellular exosome; C:laminin-3 complex; P:metanephric glomerular visceral epithelial cell dev…	R-BTA-3000157; R-BTA-8874081; R-BTA-8875878; R-BTA-6806834; R-BTA-1474244; R-BTA-9006934	Laminin interactions; MET activates PTK2 signaling; MET promotes cell motility; Signaling by MET; Extracellular matrix organization; Signaling by Receptor Tyrosine Kinases
ENSBTAG00000018921	USP19	Ubiquitin specific peptidase 19	22	51470661	51482027	P:GO:0090068; F:GO:1990380; P:GO:1900037; P:GO:1901799; C:GO:0005789; F:GO:0004843; F:GO:0031625; F:GO:0046872; P:GO:0048642; C:GO:0016021; C:GO:0005829; F:GO:0051879; P:GO:0030433; P:GO:0050821; P:GO:1904292; P:GO:0071108	P:positive regulation of cell cycle process; F:Lys48-specific deubiquitinase activity; P:regulation of cellular response to hypoxia; P:negative regulation of proteasomal protein catabolic process; C:endoplasmic reticulum membrane; F:thiol-dependent ubiquitin-specific protease activity; F:ubiquitin protein ligase binding; F:metal ion binding; P:negative regulation of skeletal muscle tissue develop…
ENSBTAG00000018928	QARS	Glutaminyl-tRNA synthetase	22	51484253	51491566
ENSBTAG00000018924	QRICH1	Glutamine rich 1	22	51492855	51535040	F:GO:0003677; F:GO:0005515; P:GO:0007010; P:GO:0022604; C:GO:0005737; P:GO:0007275; C:GO:0005654; F:GO:0000981; P:GO:0006357	F:DNA binding; F:protein binding; P:cytoskeleton organization; P:regulation of cell morphogenesis; C:cytoplasm; P:multicellular organism development; C:nucleoplasm; F:RNA polymerase II transcription factor activity sequence-specific DNA binding; P:regulation of transcription from RNA polymerase II promoter
ENSBTAG00000031837	IMPDH2	Inosine monophosphate dehydrogenase 2	22	51535326	51540157			R-BTA-15869; R-BTA-73817; R-BTA-8956320; R-BTA-6798695; R-BTA-168249; R-BTA-168256	Metabolism of nucleotides; Purine ribonucleoside monophosphate biosynthesis; Nucleobase biosynthesis; Neutrophil degranulation; Innate Immune System; Immune System
ENSBTAG00000018918	NDUFAF3	NADH:ubiquinone oxidoreductase complex assembly factor 3	22	51540981	51542102			R-BTA-611105; R-BTA-163200; R-BTA-1428517; R-BTA-6799198	Respiratory electron transport; Respiratory electron transport ATP synthesis by chemiosmotic coupling and heat production by uncoupling proteins.; The citric acid (TCA) cycle and respiratory electron transport; Complex I biogenesis
ENSBTAG00000029957	bta-mir-191		22	51543470	51543560
ENSBTAG00000029913	bta-mir-425		22	51543952	51544038
ENSBTAG00000018913	DALRD3	DALR anticodon binding domain containing 3	22	51544297	51547509	F:GO:0005524; F:GO:0004814; P:GO:0006420	F:ATP binding; F:arginine-tRNA ligase activity; P:arginyl-tRNA aminoacylation
ENSBTAG00000018910	WDR6	WD repeat domain 6	22	51547600	51555978	F:GO:0005515; C:GO:0005737; P:GO:0007049	F:protein binding; C:cytoplasm; P:cell cycle
ENSBTAG00000005490	P4HTM	Prolyl 4-hydroxylase, transmembrane	22	51556260	51569916	F:GO:0031418; F:GO:0005506; F:GO:0005509; F:GO:0016706; C:GO:0016021; P:GO:0055114; P:GO:0045646	F:L-ascorbic acid binding; F:iron ion binding; F:calcium ion binding; F:oxidoreductase activity, acting on paired donors, with incorporation or reduction of molecular oxygen, 2-oxoglutarate as one donor, and incorporation of one atom each of oxygen into both donors; C:integral component of membrane; P:oxidation-reduction process; P:regulation of erythrocyte differentiation
ENSBTAG00000005488	ARIH2	Ariadne RBR E3 ubiquitin protein ligase 2	22	51572989	51610467	F:GO:0008270; F:GO:0061630; P:GO:0070936; P:GO:0042787; P:GO:1903955; C:GO:0005634; F:GO:0031624; C:GO:0000151; P:GO:0048588; C:GO:0005737; P:GO:0070534; P:GO:0071425; P:GO:0032436; F:GO:0016874	F:zinc ion binding; F:ubiquitin protein ligase activity; P:protein K48-linked ubiquitination; P:protein ubiquitination involved in ubiquitin-dependent protein catabolic process; P:positive regulation of protein targeting to mitochondrion; C:nucleus; F:ubiquitin conjugating enzyme binding; C:ubiquitin ligase complex; P:developmental cell growth; C:cytoplasm; P:protein K63-linked ubiquitination; P:…
ENSBTAG00000000191	SLC25A20	Solute carrier family 25 member 20	22	51617498	51652558	F:GO:0003735; C:GO:0016021; P:GO:0006810; C:GO:0005743; P:GO:0006412	F:structural constituent of ribosome; C:integral component of membrane; P:transport; C:mitochondrial inner membrane; P:translation	R-BTA-200425; R-BTA-8978868; R-BTA-556833	Import of palmitoyl-CoA into the mitochondrial matrix; Fatty acid metabolism; Metabolism of lipids
ENSBTAG00000014205	PRKAR2A	Protein kinase cAMP-dependent type II regulatory subunit alpha	22	51658044	51727840	P:GO:2000480; P:GO:1904146; C:GO:0042585; F:GO:0008603; C:GO:0044853; P:GO:0006810; C:GO:0005952; F:GO:0004862; C:GO:0005813; C:GO:0070062; F:GO:0031625; C:GO:0005925; C:GO:0005737; C:GO:0016021; F:GO:0034236; F:GO:0030552; F:GO:0016301; C:GO:0031588	P:negative regulation of cAMP-dependent protein kinase activity; P:positive regulation of meiotic cell cycle process involved in oocyte maturation; C:germinal vesicle; F:cAMP-dependent protein kinase regulator activity; C:plasma membrane raft; P:transport; C:cAMP-dependent protein kinase complex; F:cAMP-dependent protein kinase inhibitor activity; C:centrosome; C:extracellular exosome; F:ubiquiti…	R-BTA-163615; R-BTA-111931; R-BTA-164378; R-BTA-180024; R-BTA-111997; R-BTA-111933; R-BTA-1489509; R-BTA-111996; R-BTA-163359; R-BTA-112043; R-BTA-112040; R-BTA-432040; R-BTA-445717; R-BTA-111885; R-BTA-163685; R-BTA-5610787; R-BTA-418594; R-BTA-5358351; R-BTA-983231; R-BTA-9006925; R-BTA-372790; R-BTA-1430728; R-BTA-109582; R-BTA-388396; R-BTA-382551; R-BTA-162582	PKA activation; PKA-mediated phosphorylation of CREB; PKA activation in glucagon signalling; DARPP-32 events; CaM pathway; Calmodulin induced events; DAG and IP3 signaling; Ca-dependent events; Glucagon signaling in metabolic regulation; PLC beta mediated events; G-protein mediated events; Vasopressin regulates renal water homeostasis via Aquaporins; Aquaporin-mediated transport; Opioid Signallin…
ENSBTAG00000021853	IP6K2	Inositol hexakisphosphate kinase 2	22	51747919	51771674			R-BTA-1855191; R-BTA-1483249	Synthesis of IPs in the nucleus; Inositol phosphate metabolism
ENSBTAG00000021850	NCKIPSD	NCK interacting protein with SH3 domain	22	51773520	51785996	F:GO:0005515; P:GO:0010976; C:GO:0008180	F:protein binding; P:positive regulation of neuron projection development; C:COP9 signalosome	R-BTA-5663213; R-BTA-2029482; R-BTA-2029480	RHO GTPases Activate WASPs and WAVEs; Regulation of actin dynamics for phagocytic cup formation; Fcgamma receptor (FCGR) dependent phagocytosis
ENSBTAG00000021846	CELSR3	Cadherin EGF LAG seven-pass G-type receptor 3	22	51793227	51818651	F:GO:0004930; P:GO:0007186; F:GO:0005509; C:GO:0016021; P:GO:0007166; P:GO:0007156	F:G-protein coupled receptor activity; P:G-protein coupled receptor signaling pathway; F:calcium ion binding; C:integral component of membrane; P:cell surface receptor signaling pathway; P:homophilic cell adhesion via plasma membrane adhesion molecules
ENSBTAG00000045827			22	51812698	51812783
ENSBTAG00000038381	SLC26A6	Solute carrier family 26 member 6	22	51821391	51832167			R-BTA-427601; R-BTA-425393; R-BTA-425407	Multifunctional anion exchangers; Transport of inorganic cations/anions and amino acids/oligopeptides; SLC-mediated transmembrane transport
ENSBTAG00000021390	TMEM89	Transmembrane protein 89	22	51834383	51835268	C:GO:0005634; C:GO:0016021	C:nucleus; C:integral component of membrane
ENSBTAG00000019096	UQCRC1	Ubiquinol-cytochrome c reductase core protein I	22	51847305	51856057	F:GO:0008270; C:GO:0005750; P:GO:0016485; P:GO:0006122; P:GO:0009060; F:GO:0004222	F:zinc ion binding; C:mitochondrial respiratory chain complex III; P:protein processing; P:mitochondrial electron transport, ubiquinol to cytochrome c; P:aerobic respiration; F:metalloendopeptidase activity
ENSBTAG00000019081	COL7A1	Collagen type VII alpha 1 chain	22	51859652	51889946	C:GO:0005604; C:GO:0005615; F:GO:0004867; F:GO:0042802; C:GO:0005581; P:GO:0035987; P:GO:0010951	C:basement membrane; C:extracellular space; F:serine-type endopeptidase inhibitor activity; F:identical protein binding; C:collagen trimer; P:endodermal cell differentiation; P:negative regulation of endopeptidase activity	R-BTA-2214320; R-BTA-5694530; R-BTA-8948216; R-BTA-1442490; R-BTA-2022090; R-BTA-204005; R-BTA-1650814; R-BTA-216083; R-BTA-1474290; R-BTA-1474228; R-BTA-199977; R-BTA-948021; R-BTA-446203; R-BTA-199991; R-BTA-5653656 ENSBTAG00000045476; ; ; 22; 51875910; 51875984	Anchoring fibril formation; Cargo concentration in the ER; Collagen chain trimerization; Collagen degradation; Assembly of collagen fibrils and other multimeric structures; COPII (Coat Protein 2) Mediated Vesicle Transport; Collagen biosynthesis and modifying enzymes; Integrin cell surface interactions; Collagen formation; Degradation of the extracellular matrix; ER to Golgi Anterograde Transport…
ENSBTAG00000045476			22	51875910	51875984
ENSBTAG00000019078	UCN2	Urocortin 2	22	51890963	51891301	P:GO:0006171; C:GO:0005615; F:GO:0004867; F:GO:0051431; P:GO:0031669; C:GO:0005581; P:GO:0007586; F:GO:0042562; P:GO:0010951; P:GO:0007189; F:GO:0005179; P:GO:0006950	P:cAMP biosynthetic process; C:extracellular space; F:serine-type endopeptidase inhibitor activity; F:corticotropin-releasing hormone receptor 2 binding; P:cellular response to nutrient levels; C:collagen trimer; P:digestion; F:hormone binding; P:negative regulation of endopeptidase activity; P:adenylate cyclase-activating G-protein coupled receptor signaling pathway; F:hormone activity; P:respon…	R-BTA-373080	Class B/2 (Secretin family receptors)
ENSBTAG00000006752	PFKFB4	6-phosphofructo-2-kinase/fructose-2,6-biphosphatase 4	22	51898015	51933996	F:GO:0005524; C:GO:0005829; P:GO:0006003; F:GO:0004331; P:GO:0006000; P:GO:0016311; P:GO:0046835; P:GO:0061621; F:GO:0003873	F:ATP binding; C:cytosol; P:fructose 2,6-bisphosphate metabolic process; F:fructose-2,6-bisphosphate 2-phosphatase activity; P:fructose metabolic process; P:dephosphorylation; P:carbohydrate phosphorylation; P:canonical glycolysis; F:6-phosphofructo-2-kinase activity	R-BTA-70171; R-BTA-70326; R-BTA-71387	Glycolysis; Glucose metabolism; Metabolism of carbohydrates
ENSBTAG00000009183	SHISA5	Shisa family member 5 (SHISA5	22	51944064	51969644	C:GO:0005789; C:GO:0031965; C:GO:0070062; C:GO:0016021; P:GO:0043123; P:GO:0042771; F:GO:0004871; F:GO:0050699	C:endoplasmic reticulum membrane; C:nuclear membrane; C:extracellular exosome; C:integral component of membrane; P:positive regulation of I-kappaB kinase/NF-kappaB signaling; P:intrinsic apoptotic signaling pathway in response to DNA damage by p53 class mediator; F:signal transducer activity; F:WW domain binding	R-BTA-8957275; R-BTA-381426	Post-translational protein phosphorylation; Regulation of Insulin-like Growth Factor (IGF) transport and uptake by Insulin-like Growth Factor Binding Proteins (IGFBPs)
ENSBTAG00000008406	TREX1	Three prime repair exonuclease 1	22	51969881	51971755	P:GO:0090305; F:GO:0008296; P:GO:0006259; P:GO:0007049; F:GO:0008853; C:GO:0005789; F:GO:0003676; F:GO:0032407; C:GO:0005634; F:GO:0032405; F:GO:0046872; C:GO:0016021; C:GO:0005829	P:nucleic acid phosphodiester bond hydrolysis; F:3-5-exodeoxyribonuclease activity; P:DNA metabolic process; P:cell cycle; F:exodeoxyribonuclease III activity; C:endoplasmic reticulum membrane; F:nucleic acid binding; F:MutSalpha complex binding; C:nucleus; F:MutLalpha complex binding; F:metal ion binding; C:integral component of membrane; C:cytosol
ENSBTAG00000008399	ATRIP	ATR interacting protein	22	51971832	51989358	P:GO:0000077	P:DNA damage checkpoint	R-BTA-5685938; R-BTA-176187; R-BTA-5693616; R-BTA-6783310; R-BTA-5693607; R-BTA-5693579; R-BTA-5685942; R-BTA-69473; R-BTA-5693567; R-BTA-5693538; R-BTA-6804756; R-BTA-5693532; R-BTA-69481; R-BTA-5633007; R-BTA-3700989; R-BTA-69620	HDR through Single Strand Annealing (SSA); Activation of ATR in response to replication stress; Presynaptic phase of homologous DNA pairing and strand exchange; Fanconi Anemia Pathway; Processing of DNA double-strand break ends; Homologous DNA Pairing and Strand Exchange; HDR through Homologous Recombination (HRR); G2/M DNA damage checkpoint; HDR through Homologous Recombination (HR) or Single St…
ENSBTAG00000013413	CCDC51	Coiled-coil domain containing 51	22	51994224	52003466	C:GO:0005739; C:GO:0016021; C:GO:0005654	C:mitochondrion; C:integral component of membrane; C:nucleoplasm

## Sheet: dEBVv_r0&ln_σê2
Table S1. Complete gene list and annotations in 1-Mb windows among the top 20 that explained the largest proportion of genetic variance shared by dEBVv_r0 and ln_σê2
Ensembl ID	Gene symbol	Gene name	Chromosome	Gene Start (bp)	Gene End (bp)	GO IDs	GO Names	Pathways IDs	Pathways Names
ENSBTAG00000006307	HSD17B11	Hydroxysteroid 17-beta dehydrogenase 11	6	104006456	104056137	C:GO:0005811; F:GO:0016229; C:GO:0005737; C:GO:0043231; C:GO:0016021; P:GO:0055114; P:GO:0006710	C:lipid particle; F:steroid dehydrogenase activity; C:cytoplasm; C:intracellular membrane-bounded organelle; C:integral component of membrane; P:oxidation-reduction process; P:androgen catabolic process	R-BTA-193144; R-BTA-196071; R-BTA-8957322; R-BTA-556833	Estrogen biosynthesis; Metabolism of steroid hormones; Metabolism of steroids; Metabolism of lipids
ENSBTAG00000011354	NUDT9	Nudix hydrolase 9	6	104099623	104136963	P:GO:0046032; C:GO:0070062; F:GO:0043262; F:GO:0047631; P:GO:0046709; C:GO:0005739	P:ADP catabolic process; C:extracellular exosome; F:adenosine-diphosphatase activity; F:ADP-ribose diphosphatase activity; P:IDP catabolic process; C:mitochondrion	R-BTA-2393930; R-BTA-74259; R-BTA-8956319; R-BTA-15869	Phosphate bond hydrolysis by NUDT proteins; Purine catabolism; Nucleobase catabolism; Metabolism of nucleotides
ENSBTAG00000004094	SPARCL1	SPARC like 1	6	104149824	104202396	C:GO:0005615; C:GO:0070062; F:GO:0005515; P:GO:0007165; F:GO:0005509; C:GO:0005578	C:extracellular space; C:extracellular exosome; F:protein binding; P:signal transduction; F:calcium ion binding; C:proteinaceous extracellular matrix	R-BTA-8957275; R-BTA-381426; R-BTA-597592; R-BTA-392499	Post-translational protein phosphorylation; Regulation of Insulin-like Growth Factor (IGF) transport and uptake by Insulin-like Growth Factor Binding Proteins (IGFBPs); Post-translational protein modification; Metabolism of proteins
ENSBTAG00000045714	DSPP	Dentin sialophosphoprotein	6	104273700	104278722
ENSBTAG00000019132	DMP1	Dentin matrix acidic phosphoprotein 1	6	104304075	104320863	F:GO:0050840; C:GO:0005737; P:GO:0001503; P:GO:0030198; P:GO:0010811; C:GO:0005730; C:GO:0005578; P:GO:0031214	F:extracellular matrix binding; C:cytoplasm; P:ossification; P:extracellular matrix organization; P:positive regulation of cell-substrate adhesion; C:nucleolus; C:proteinaceous extracellular matrix; P:biomineral tissue development	R-BTA-3000178; R-BTA-1474244	ECM proteoglycans; Extracellular matrix organization
ENSBTAG00000017829			6	104341538	104377801	P:GO:0006517; F:GO:0004559; F:GO:0046872; P:GO:0006013; F:GO:0030246	P:protein deglycosylation; F:alpha-mannosidase activity; F:metal ion binding; P:mannose metabolic process; F:carbohydrate binding
ENSBTAG00000006508	MAN2B2	Epididymis-specific alpha-mannosidase	6	104408001	104453232	P:GO:0006517; F:GO:0004559; F:GO:0008270; P:GO:0006013; F:GO:0030246	P:protein deglycosylation; F:alpha-mannosidase activity; F:zinc ion binding; P:mannose metabolic process; F:carbohydrate binding	R-BTA-8853383; R-BTA-71387; R-BTA-1430728	Lysosomal oligosaccharide catabolism; Metabolism of carbohydrates; Metabolism
ENSBTAG00000020598	PPP2R2C	Protein phosphatase 2 regulatory subunit Bgamma	6	104598245	104657218	F:GO:0005515; C:GO:0000159; F:GO:0019888	F:protein binding; C:protein phosphatase type 2A complex; F:protein phosphatase regulator activity
ENSBTAG00000046671	WFS1	Wolframin ER transmembrane glycoprotein	6	104673701	104696495	P:GO:0045927; P:GO:0003091; P:GO:1903892; P:GO:0051928; P:GO:0043433; P:GO:0045762; P:GO:1902236; P:GO:0007601; P:GO:0043524; P:GO:0000122; P:GO:0007605; F:GO:0031625; P:GO:0001822; P:GO:0042593; C:GO:0030176; P:GO:0031398; P:GO:2000675; P:GO:0030433; P:GO:0032469; P:GO:0050821; F:GO:0051117	P:positive regulation of growth; P:renal water homeostasis; P:negative regulation of ATF6-mediated unfolded protein response; P:positive regulation of calcium ion transport; P:negative regulation of sequence-specific DNA binding transcription factor activity; P:positive regulation of adenylate cyclase activity; P:negative regulation of endoplasmic reticulum stress-induced intrinsic apoptotic sign…
ENSBTAG00000011170	JAKMIP1	Janus kinase and microtubule interacting protein 1	6	104789270	104944120	F:GO:0003723; C:GO:0030529; P:GO:0050890; C:GO:0005737; P:GO:0015031; F:GO:0019894; C:GO:0019898; F:GO:0050811; F:GO:0019900; C:GO:0005874; F:GO:0008017	F:RNA binding; C:intracellular ribonucleoprotein complex; P:cognition; C:cytoplasm; P:protein transport; F:kinesin binding; C:extrinsic component of membrane; F:GABA receptor binding; F:kinase binding; C:microtubule; F:microtubule binding
ENSBTAG00000021729			6	104991391	105015210
ENSBTAG00000035855			9	7903535	7904947
ENSBTAG00000015335	ADGRB3	Adhesion G protein-coupled receptor B3	9	7914952	8455993	F:GO:0004930; P:GO:0016525; P:GO:0007186; F:GO:0005096; C:GO:0016021; P:GO:0007520; P:GO:0007166; P:GO:0051965; C:GO:0005886; P:GO:0043547; P:GO:0048814	F:G-protein coupled receptor activity; P:negative regulation of angiogenesis; P:G-protein coupled receptor signaling pathway; F:GTPase activator activity; C:integral component of membrane; P:myoblast fusion; P:cell surface receptor signaling pathway; P:positive regulation of synapse assembly; C:plasma membrane; P:positive regulation of GTPase activity; P:regulation of dendrite morphogenesis
